# Supplementary material for: A second ortho­rhom­bic polymorph of 2-(pyridin-4-ylmeth­oxy)phenol
Source: Acta Crystallogr Sect E Struct Rep Online. 2012 Apr 13;68(Pt 5):o1366. doi: 10.1107/S1600536812014067 (PMC3344498; doi:10.1107/S1600536812014067)
Supplement: Supplementary file 1 [file e-68-o1366-sup1.cif]

##############################################################################
#                                                                            #
# This CIF contains the data in a paper accepted for publication in          #
# Acta Crystallographica Section E. It conforms to the requirements of       #
# Notes for Authors for Acta Crystallographica Section E, and has been       #
# peer reviewed under the auspices of the IUCr Commission on Journals.       #
#                                                                            #
# Full details of the Crystallographic Information File format               #
# are given in the paper "The Crystallographic Information File (CIF):       #
# a New Standard Archive File for Crystallography" by S. R. Hall, F. H.      #
# Allen and I. D. Brown [Acta Cryst. (1991), A47, 655-685].                  #
#                                                                            #
# The current version of the core CIF dictionary is obtainable from          #
# ftp://ftp.iucr.org/pub/cif_core.dic.                                       #
#                                                                            #
# Software is freely available for graphical display of the structure(s)     #
# in this CIF. For information consult the CIF software page                 #
# http://www.iucr.org/resources/cif/software.                                #
#                                                                            #
# This file may be used for bona fide research purposes within the           #
# scientific community so long as proper attribution is given to the journal # 
# article from which it was obtained.                                        #
#                                                                            #
##############################################################################
data_I
_audit_creation_method     SHELXL-97
_chemical_name_systematic
;
2-(pyridin-4-ylmethoxy)phenol
;
_chemical_name_common     ?
_chemical_formula_moiety     'C12 H11 N O2'
_chemical_formula_sum     'C12 H11 N O2'
_chemical_formula_iupac     'C12 H11 N O2'
_chemical_formula_weight     201.22
_chemical_melting_point     ?
_symmetry_cell_setting     orthorhombic
_symmetry_space_group_name_H-M     'P c a 21'
_symmetry_space_group_name_Hall     'P 2c -2ac'
loop_
    _symmetry_equiv_pos_as_xyz
    'x, y, z'
    '-x, -y, z+1/2'
    'x+1/2, -y, z'
    '-x+1/2, y, z+1/2'
_cell_length_a     23.398(5)
_cell_length_b     5.8343(12)
_cell_length_c     7.3934(15)
_cell_angle_alpha     90.00
_cell_angle_beta     90.00
_cell_angle_gamma     90.00
_cell_volume     1009.3(4)
_cell_formula_units_Z     4
_cell_measurement_reflns_used     5894
_cell_measurement_theta_min     3.26
_cell_measurement_theta_max     27.53
_cell_measurement_temperature     293(2)
_exptl_crystal_description     block
_exptl_crystal_colour     colourless
_exptl_crystal_size_max     0.50
_exptl_crystal_size_mid     0.37
_exptl_crystal_size_min     0.11
_exptl_crystal_density_diffrn     1.324
_exptl_crystal_density_meas     ?
_exptl_crystal_density_method     'not measured'
_exptl_crystal_F_000     424
_exptl_absorpt_coefficient_mu     0.091
_exptl_absorpt_correction_type     multi-scan
_exptl_absorpt_process_details     '(ABSCOR; Higashi, 1995)'
_exptl_absorpt_correction_T_min     0.9557
_exptl_absorpt_correction_T_max     0.9902
_exptl_special_details
;
;
_diffrn_ambient_temperature     293(2)
_diffrn_radiation_type     MoK\a
_diffrn_radiation_wavelength     0.71073
_diffrn_radiation_source     'fine-focus sealed tube'
_diffrn_radiation_monochromator     graphite
_diffrn_measurement_device_type     'Rigaku R-AXIS RAPID'
_diffrn_measurement_method     '\w scan'
_diffrn_detector_area_resol_mean     ?
_diffrn_reflns_number     8907
_diffrn_reflns_av_R_equivalents     0.0664
_diffrn_reflns_av_sigmaI/netI     0.0585
_diffrn_reflns_theta_min     3.26
_diffrn_reflns_theta_max     27.48
_diffrn_reflns_theta_full     27.48
_diffrn_measured_fraction_theta_max     0.999
_diffrn_measured_fraction_theta_full     0.999
_diffrn_reflns_limit_h_min     -30
_diffrn_reflns_limit_h_max     30
_diffrn_reflns_limit_k_min     -7
_diffrn_reflns_limit_k_max     7
_diffrn_reflns_limit_l_min     -9
_diffrn_reflns_limit_l_max     9
_diffrn_standards_number     0
_diffrn_standards_interval_count     0
_diffrn_standards_interval_time     0
_diffrn_standards_decay_%     0
_refine_special_details
;
 Refinement of F^2^ against ALL reflections.  The weighted R-factor wR and
 goodness of fit S are based on F^2^, conventional R-factors R are based
 on F, with F set to zero for negative F^2^. The threshold expression of
 F^2^ > 2sigma(F^2^) is used only for calculating R-factors(gt) etc. and is
 not relevant to the choice of reflections for refinement.  R-factors based
 on F^2^ are statistically about twice as large as those based on F, and R-
 factors based on ALL data will be even larger.
;
_reflns_number_total     2285
_reflns_number_gt     1298
_reflns_threshold_expression     I>2sigma(I)
_refine_ls_structure_factor_coef     Fsqd
_refine_ls_matrix_type     full
_refine_ls_R_factor_all     0.0906
_refine_ls_R_factor_gt     0.0427
_refine_ls_wR_factor_gt     0.0662
_refine_ls_wR_factor_ref     0.0769
_refine_ls_goodness_of_fit_ref     1.012
_refine_ls_restrained_S_all     1.012
_refine_ls_number_reflns     2285
_refine_ls_number_parameters     138
_refine_ls_number_restraints     1
_refine_ls_hydrogen_treatment     constr
_refine_ls_weighting_scheme     calc
_refine_ls_weighting_details
                 'calc w=1/[\s^2^(Fo^2^)+(0.0218P)^2^] where P=(Fo^2^+2Fc^2^)/3'
_atom_sites_solution_hydrogens     geom
_atom_sites_solution_primary     direct
_atom_sites_solution_secondary     difmap
_refine_ls_shift/su_max     0.000
_refine_ls_shift/su_mean     0.000
_refine_diff_density_max     0.152
_refine_diff_density_min     -0.135
_refine_ls_extinction_method     'SHELXL97 (Sheldrick, 2008)'
_refine_ls_extinction_coef     0.0028(6)
_refine_ls_extinction_expression
                                  'Fc^*^=kFc[1+0.001xFc^2^\l^3^/sin(2\q)]^-1/4^'
loop_
    _atom_type_symbol
    _atom_type_description
    _atom_type_scat_dispersion_real
    _atom_type_scat_dispersion_imag
    _atom_type_scat_source
    'C' 'C' 0.0033 0.0016
                         'International Tables Vol C Tables 4.2.6.8 and 6.1.1.4'
    'H' 'H' 0.0000 0.0000
                         'International Tables Vol C Tables 4.2.6.8 and 6.1.1.4'
    'N' 'N' 0.0061 0.0033
                         'International Tables Vol C Tables 4.2.6.8 and 6.1.1.4'
    'O' 'O' 0.0106 0.0060
                         'International Tables Vol C Tables 4.2.6.8 and 6.1.1.4'
_computing_data_collection     'RAPID-AUTO (Rigaku, 1998)'
_computing_cell_refinement     'RAPID-AUTO (Rigaku, 1998)'
_computing_data_reduction     'CrystalClear (Rigaku/MSC, 2002)'
_computing_structure_solution     'SHELXS97 (Sheldrick, 2008)'
_computing_structure_refinement     'SHELXL97 (Sheldrick, 2008)'
_computing_molecular_graphics     'SHELXTL (Sheldrick, 2008)'
_computing_publication_material     'SHELXL97 (Sheldrick, 2008)'
loop_
    _atom_site_type_symbol
    _atom_site_label
    _atom_site_fract_x
    _atom_site_fract_y
    _atom_site_fract_z
    _atom_site_U_iso_or_equiv
    _atom_site_adp_type
    _atom_site_calc_flag
    _atom_site_refinement_flags
    _atom_site_occupancy
    _atom_site_symmetry_multiplicity
    _atom_site_disorder_assembly
    _atom_site_disorder_group
    O O1 0.68990(6) 0.4700(3) 0.0425(3) 0.0567(5) Uani d . 1 1 . .
    H H1 0.7109 0.3578 0.0381 0.085 Uiso calc R 1 1 . .
    O O2 0.46554(6) 0.1873(3) -0.0201(2) 0.0566(5) Uani d . 1 1 . .
    N N1 0.26917(7) -0.1195(3) 0.0264(3) 0.0488(5) Uani d . 1 1 . .
    C C2 0.59170(9) 0.5453(4) 0.0842(3) 0.0442(6) Uani d . 1 1 . .
    H H2 0.6014 0.6865 0.1339 0.053 Uiso calc R 1 1 . .
    C C8 0.36646(8) 0.1609(4) 0.0395(3) 0.0390(5) Uani d . 1 1 . .
    C C7 0.41925(8) 0.3104(4) 0.0562(3) 0.0429(6) Uani d . 1 1 . .
    H H7A 0.4137 0.4538 -0.0078 0.052 Uiso calc R 1 1 . .
    H H7B 0.4269 0.3444 0.1824 0.052 Uiso calc R 1 1 . .
    C C12 0.36737(9) -0.0462(4) -0.0507(3) 0.0448(6) Uani d . 1 1 . .
    H H12 0.4003 -0.0958 -0.1091 0.054 Uiso calc R 1 1 . .
    C C3 0.53418(9) 0.4830(4) 0.0713(3) 0.0461(6) Uani d . 1 1 . .
    H H3 0.5057 0.5825 0.1107 0.055 Uiso calc R 1 1 . .
    C C4 0.52013(8) 0.2740(4) 0.0000(3) 0.0410(6) Uani d . 1 1 . .
    C C1 0.63411(8) 0.4011(4) 0.0247(3) 0.0403(5) Uani d . 1 1 . .
    C C6 0.61922(9) 0.1936(4) -0.0516(4) 0.0518(6) Uani d . 1 1 . .
    H H6 0.6475 0.0958 -0.0948 0.062 Uiso calc R 1 1 . .
    C C9 0.31568(9) 0.2274(4) 0.1199(3) 0.0463(6) Uani d . 1 1 . .
    H H9 0.3132 0.3668 0.1804 0.056 Uiso calc R 1 1 . .
    C C10 0.26894(9) 0.0849(4) 0.1093(3) 0.0499(7) Uani d . 1 1 . .
    H H10 0.2351 0.1333 0.1629 0.060 Uiso calc R 1 1 . .
    C C5 0.56238(9) 0.1309(4) -0.0638(4) 0.0541(7) Uani d . 1 1 . .
    H H5 0.5526 -0.0089 -0.1156 0.065 Uiso calc R 1 1 . .
    C C11 0.31825(8) -0.1789(4) -0.0526(3) 0.0485(6) Uani d . 1 1 . .
    H H11 0.3196 -0.3186 -0.1131 0.058 Uiso calc R 1 1 . .
loop_
    _atom_site_aniso_label
    _atom_site_aniso_U_11
    _atom_site_aniso_U_22
    _atom_site_aniso_U_33
    _atom_site_aniso_U_12
    _atom_site_aniso_U_13
    _atom_site_aniso_U_23
    O1 0.0343(8) 0.0535(11) 0.0821(13) -0.0041(7) -0.0031(10) 0.0010(11)
    O2 0.0315(8) 0.0521(10) 0.0861(14) -0.0023(7) 0.0054(9) -0.0184(11)
    N1 0.0361(10) 0.0534(13) 0.0569(12) 0.0003(10) 0.0028(10) 0.0084(12)
    C2 0.0414(13) 0.0342(13) 0.0569(17) -0.0032(10) -0.0020(12) -0.0076(12)
    C8 0.0350(11) 0.0406(13) 0.0416(13) 0.0046(10) -0.0013(11) 0.0052(12)
    C7 0.0378(12) 0.0438(13) 0.0472(15) 0.0026(10) 0.0045(12) -0.0016(14)
    C12 0.0333(12) 0.0500(15) 0.0510(14) 0.0030(11) 0.0049(12) 0.0009(14)
    C3 0.0413(13) 0.0392(14) 0.0577(16) 0.0057(11) 0.0009(13) -0.0070(13)
    C4 0.0313(11) 0.0430(13) 0.0487(14) 0.0001(10) 0.0011(10) -0.0034(12)
    C1 0.0329(11) 0.0421(13) 0.0460(14) -0.0004(10) 0.0000(12) 0.0045(13)
    C6 0.0375(12) 0.0489(15) 0.0690(17) 0.0089(11) 0.0008(14) -0.0165(15)
    C9 0.0425(13) 0.0437(15) 0.0528(15) 0.0036(12) 0.0052(11) 0.0025(13)
    C10 0.0367(13) 0.0554(17) 0.0577(16) 0.0096(12) 0.0054(12) 0.0097(15)
    C5 0.0424(13) 0.0429(14) 0.0771(18) -0.0008(11) -0.0026(14) -0.0206(16)
    C11 0.0432(12) 0.0516(16) 0.0506(14) -0.0007(12) 0.0004(12) -0.0006(14)
_geom_special_details
;
 All esds (except the esd in the dihedral angle between two l.s. planes)
 are estimated using the full covariance matrix.  The cell esds are taken
 into account individually in the estimation of esds in distances, angles
 and torsion angles; correlations between esds in cell parameters are only
 used when they are defined by crystal symmetry.  An approximate (isotropic)
 treatment of cell esds is used for estimating esds involving l.s. planes.
;
loop_
    _geom_bond_atom_site_label_1
    _geom_bond_atom_site_label_2
    _geom_bond_site_symmetry_2
    _geom_bond_distance
    _geom_bond_publ_flag
    O1 C1 . 1.372(2) ?
    O1 H1 . 0.8200 ?
    O2 C4 . 1.382(2) ?
    O2 C7 . 1.417(2) ?
    N1 C11 . 1.334(3) ?
    N1 C10 . 1.340(3) ?
    C2 C1 . 1.373(3) ?
    C2 C3 . 1.397(3) ?
    C2 H2 . 0.9300 ?
    C8 C12 . 1.381(3) ?
    C8 C9 . 1.384(3) ?
    C8 C7 . 1.517(3) ?
    C7 H7A . 0.9700 ?
    C7 H7B . 0.9700 ?
    C12 C11 . 1.386(3) ?
    C12 H12 . 0.9300 ?
    C3 C4 . 1.368(3) ?
    C3 H3 . 0.9300 ?
    C4 C5 . 1.377(3) ?
    C1 C6 . 1.380(3) ?
    C6 C5 . 1.382(3) ?
    C6 H6 . 0.9300 ?
    C9 C10 . 1.376(3) ?
    C9 H9 . 0.9300 ?
    C10 H10 . 0.9300 ?
    C5 H5 . 0.9300 ?
    C11 H11 . 0.9300 ?
loop_
    _geom_angle_atom_site_label_1
    _geom_angle_atom_site_label_2
    _geom_angle_atom_site_label_3
    _geom_angle_site_symmetry_1
    _geom_angle_site_symmetry_3
    _geom_angle
    _geom_angle_publ_flag
    C1 O1 H1 . . 109.5 ?
    C4 O2 C7 . . 118.54(17) ?
    C11 N1 C10 . . 115.8(2) ?
    C1 C2 C3 . . 121.0(2) ?
    C1 C2 H2 . . 119.5 ?
    C3 C2 H2 . . 119.5 ?
    C12 C8 C9 . . 117.8(2) ?
    C12 C8 C7 . . 122.01(19) ?
    C9 C8 C7 . . 120.2(2) ?
    O2 C7 C8 . . 107.36(18) ?
    O2 C7 H7A . . 110.2 ?
    C8 C7 H7A . . 110.2 ?
    O2 C7 H7B . . 110.2 ?
    C8 C7 H7B . . 110.2 ?
    H7A C7 H7B . . 108.5 ?
    C8 C12 C11 . . 118.8(2) ?
    C8 C12 H12 . . 120.6 ?
    C11 C12 H12 . . 120.6 ?
    C4 C3 C2 . . 119.3(2) ?
    C4 C3 H3 . . 120.3 ?
    C2 C3 H3 . . 120.3 ?
    C3 C4 C5 . . 119.98(18) ?
    C3 C4 O2 . . 126.16(19) ?
    C5 C4 O2 . . 113.8(2) ?
    O1 C1 C2 . . 118.5(2) ?
    O1 C1 C6 . . 122.45(19) ?
    C2 C1 C6 . . 119.08(19) ?
    C1 C6 C5 . . 120.1(2) ?
    C1 C6 H6 . . 119.9 ?
    C5 C6 H6 . . 119.9 ?
    C10 C9 C8 . . 119.2(2) ?
    C10 C9 H9 . . 120.4 ?
    C8 C9 H9 . . 120.4 ?
    N1 C10 C9 . . 124.1(2) ?
    N1 C10 H10 . . 118.0 ?
    C9 C10 H10 . . 118.0 ?
    C4 C5 C6 . . 120.5(2) ?
    C4 C5 H5 . . 119.7 ?
    C6 C5 H5 . . 119.7 ?
    N1 C11 C12 . . 124.4(2) ?
    N1 C11 H11 . . 117.8 ?
    C12 C11 H11 . . 117.8 ?
loop_
    _geom_hbond_atom_site_label_D
    _geom_hbond_atom_site_label_H
    _geom_hbond_atom_site_label_A
    _geom_hbond_site_symmetry_A
    _geom_hbond_distance_DH
    _geom_hbond_distance_HA
    _geom_hbond_distance_DA
    _geom_hbond_angle_DHA
    O1 H1 N1 3 0.82 1.95 2.763(2) 172.5
data_global
_journal_date_recd_electronic     2012-03-23
_journal_date_accepted     2012-03-31
_journal_name_full     'Acta Crystallographica, Section E'
_journal_year     2012
_journal_volume     68
_journal_issue      5
_journal_page_first     o1366
_journal_page_last     o1366
_journal_paper_category     QO
_journal_paper_doi     10.1107/S1600536812014067
_journal_coeditor_code     CV5271
_publ_contact_author_name     'Prof. Ping, Zou'
_publ_contact_author_address
;
College of Life Science,
Sichuan Agriculture University,
Ya'an 625014, People's Republic of China
;
_publ_contact_author_email     hgf1000@163.com
_publ_contact_author_fax     '(86)451 8660 9151'
_publ_contact_author_phone     '(86)451 8660 9001'
_publ_section_title
;
A second orthorhombic polymorph of 2-(pyridin-4-ylmethoxy)phenol
;
loop_
    _publ_author_name
    _publ_author_footnote
    _publ_author_address
    'Wang, Guang-Tu' .
;
College of Life Science,
Sichuan Agriculture University,
Ya'an 625014, People's Republic of China
;
    'Zhang, Yong' .
;
College of Life Science,
Sichuan Agriculture University,
Ya'an 625014, People's Republic of China
;
    'Yang, Jin-Xin' .
;
College of Life Science,
Sichuan Agriculture University,
Ya'an 625014, People's Republic of China
;
    'Zou, Ping' .
;
College of Life Science,
Sichuan Agriculture University,
Ya'an 625014, People's Republic of China
;
    'Hou, Guang-Feng' .
;
Engineering Research Center of Pesticides of Heilongjiang University,
Heilongjiang University,
Harbin 150050,
People's Republic of China
;
_iucr_refine_instructions_details
;
TITL 1 in Pca2(1)
CELL 0.71073  23.3979   5.8343   7.3934  90.000  90.000  90.000
ZERR   4.00   0.0047   0.0012   0.0015   0.000   0.000   0.000
LATT -1
SYMM -X, -Y, 0.5+Z
SYMM 0.5+X, -Y, Z
SYMM 0.5-X, Y, 0.5+Z
SFAC C  H  N  O
UNIT 48 44 4 8
L.S. 4
ACTA
BOND $h
FMAP 2
PLAN 20
htab O1 N1_$1
eqiv $1 x+1/2, -y, z
size 0.108 0.368 0.503
WGHT    0.021800
EXTI    0.002778
FVAR       0.23021
O1    4    0.689902    0.470027    0.042536    11.00000    0.03433    0.05355 =
         0.08208    0.00096   -0.00306   -0.00408
AFIX 147
H1    2    0.710947    0.357782    0.038127    11.00000   -1.50000
AFIX   0
O2    4    0.465539    0.187254   -0.020149    11.00000    0.03153    0.05214 =
         0.08609   -0.01838    0.00545   -0.00232
N1    3    0.269169   -0.119481    0.026430    11.00000    0.03612    0.05340 =
         0.05688    0.00837    0.00279    0.00033
C2    1    0.591703    0.545308    0.084231    11.00000    0.04142    0.03422 =
         0.05692   -0.00756   -0.00203   -0.00315
AFIX  43
H2    2    0.601414    0.686480    0.133908    11.00000   -1.20000
AFIX   0
C8    1    0.366457    0.160920    0.039513    11.00000    0.03499    0.04056 =
         0.04156    0.00522   -0.00129    0.00456
C7    1    0.419251    0.310379    0.056247    11.00000    0.03778    0.04376 =
         0.04722   -0.00164    0.00449    0.00264
AFIX  23
H7A   2    0.413653    0.453767   -0.007754    11.00000   -1.20000
H7B   2    0.426892    0.344369    0.182377    11.00000   -1.20000
AFIX   0
C12   1    0.367366   -0.046209   -0.050710    11.00000    0.03332    0.05005 =
         0.05096    0.00092    0.00490    0.00297
AFIX  43
H12   2    0.400329   -0.095785   -0.109105    11.00000   -1.20000
AFIX   0
C3    1    0.534184    0.483007    0.071289    11.00000    0.04127    0.03915 =
         0.05775   -0.00697    0.00095    0.00574
AFIX  43
H3    2    0.505748    0.582547    0.110705    11.00000   -1.20000
AFIX   0
C4    1    0.520131    0.274018    0.000020    11.00000    0.03134    0.04296 =
         0.04866   -0.00342    0.00110    0.00009
C1    1    0.634106    0.401086    0.024652    11.00000    0.03289    0.04207 =
         0.04604    0.00452   -0.00002   -0.00045
C6    1    0.619221    0.193604   -0.051566    11.00000    0.03750    0.04893 =
         0.06896   -0.01655    0.00077    0.00892
AFIX  43
H6    2    0.647479    0.095775   -0.094758    11.00000   -1.20000
AFIX   0
C9    1    0.315684    0.227401    0.119901    11.00000    0.04250    0.04371 =
         0.05278    0.00255    0.00524    0.00362
AFIX  43
H9    2    0.313178    0.366786    0.180412    11.00000   -1.20000
AFIX   0
C10   1    0.268941    0.084851    0.109261    11.00000    0.03668    0.05537 =
         0.05775    0.00967    0.00543    0.00964
AFIX  43
H10   2    0.235083    0.133337    0.162897    11.00000   -1.20000
AFIX   0
C5    1    0.562377    0.130928   -0.063825    11.00000    0.04235    0.04290 =
         0.07714   -0.02057   -0.00261   -0.00079
AFIX  43
H5    2    0.552585   -0.008945   -0.115587    11.00000   -1.20000
AFIX   0
C11   1    0.318249   -0.178859   -0.052639    11.00000    0.04324    0.05156 =
         0.05058   -0.00062    0.00042   -0.00065
AFIX  43
H11   2    0.319578   -0.318566   -0.113059    11.00000   -1.20000
HKLF 4
REM  1 in Pca2(1)
REM R1 =  0.0427 for   1298 Fo > 4sig(Fo)  and  0.0906 for all   2285 data
REM    138 parameters refined using      1 restraints
END
WGHT      0.0304      0.0000
REM Highest difference peak  0.152,  deepest hole -0.135,  1-sigma level  0.035
Q1    1   0.5622  0.1508  0.0533  11.00000  0.05    0.15
Q2    1   0.2321 -0.1945  0.0591  11.00000  0.05    0.14
Q3    1   0.4993  0.2324 -0.0361  11.00000  0.05    0.13
Q4    1   0.2841 -0.4673 -0.0288  11.00000  0.05    0.12
Q5    1   0.6603  0.4899 -0.1538  11.00000  0.05    0.12
Q6    1   0.7567  0.6406 -0.0457  11.00000  0.05    0.12
Q7    1   0.6343  0.1160 -0.0445  11.00000  0.05    0.12
Q8    1   0.7332  0.2701 -0.0468  11.00000  0.05    0.12
Q9    1   0.3927  0.2523  0.2274  11.00000  0.05    0.12
Q10   1   0.2344 -0.2218 -0.1921  11.00000  0.05    0.12
Q11   1   0.5377 -0.0663 -0.0049  11.00000  0.05    0.12
Q12   1   0.3128  0.3441  0.3123  11.00000  0.05    0.11
Q13   1   0.1970  0.2504  0.0023  11.00000  0.05    0.11
Q14   1   0.2933 -0.5326 -0.1934  11.00000  0.05    0.11
Q15   1   0.7598  0.4173  0.0402  11.00000  0.05    0.11
Q16   1   0.5896  0.1829 -0.0781  11.00000  0.05    0.11
Q17   1   0.4615  0.0734 -0.1734  11.00000  0.05    0.11
Q18   1   0.5618  0.0671 -0.0649  11.00000  0.05    0.11
Q19   1   0.4121  0.4733 -0.1024  11.00000  0.05    0.11
Q20   1   0.5466  0.3427  0.0774  11.00000  0.05    0.10
;
