# Supplementary material for: A second ortho­rhom­bic polymorph of 2-(pyridin-4-ylmeth­oxy)phenol
Source: Acta Crystallogr Sect E Struct Rep Online. 2012 Apr 13;68(Pt 5):o1366. doi: 10.1107/S1600536812014067 (PMC3344498; doi:10.1107/S1600536812014067)
Supplement: Supplementary file 2 [file e-68-o1366-Isup2.hkl]

# 
# h,k,l, Fc-squared, Fo-squared, sigma(Fo-squared) and status flag 
# 
data_I
_shelx_title ' 1 in Pca2(1)' 
_shelx_refln_list_code          4 
_shelx_F_calc_maximum      209.98 
_exptl_crystal_F_000       424.00 
_reflns_d_resolution_high  0.7700 
 
loop_ 
 _symmetry_equiv_pos_as_xyz 
 'x, y, z' 
 '-x, -y, z+1/2' 
 'x+1/2, -y, z' 
 '-x+1/2, y, z+1/2' 
 
_cell_length_a    23.3979 
_cell_length_b     5.8343 
_cell_length_c     7.3934 
_cell_angle_alpha  90.000 
_cell_angle_beta   90.000 
_cell_angle_gamma  90.000 
 
_shelx_F_squared_multiplier     1.000 
 
loop_ 
 _refln_index_h 
 _refln_index_k 
 _refln_index_l 
 _refln_F_squared_calc 
 _refln_F_squared_meas 
 _refln_F_squared_sigma 
 _refln_observed_status 
   2   0  -9        6.21        6.31      5.55 o 
   4   0  -9        1.11       11.94      9.81 o 
   6   0  -9        8.91        5.85      8.16 o 
   8   0  -9        5.18       11.30      9.15 o 
  10   0  -9        0.41       19.97     18.96 o 
   1   1  -9        1.90        3.05      2.72 o 
   2   1  -9        1.88        1.45      3.22 o 
   3   1  -9        7.20        5.96      3.68 o 
   4   1  -9       10.13        8.48      4.12 o 
   5   1  -9       28.57       16.26      6.78 o 
   6   1  -9        3.55        3.61      6.17 o 
   7   1  -9        4.20        4.03      5.86 o 
   8   1  -9        4.91        8.71      4.64 o 
   9   1  -9        0.34       23.23      7.17 o 
   1   2  -9        0.21       11.10      4.92 o 
   2   2  -9        0.41        4.94      4.18 o 
   3   2  -9        1.81        8.54      4.61 o 
   4   2  -9       10.32        7.71      4.55 o 
   5   2  -9        2.82        3.24      3.97 o 
   6   2  -9        9.45        5.84      4.21 o 
   0   0  -8       21.15       25.22      6.23 o 
   2   0  -8       12.00        8.45      3.41 o 
   4   0  -8       53.35       44.98      5.67 o 
   6   0  -8        6.91        3.46      3.09 o 
   8   0  -8       11.89       16.51     10.09 o 
  10   0  -8        3.39       10.90      8.80 o 
  12   0  -8        2.07       -5.47     11.70 o 
  14   0  -8       20.74       15.28     15.28 o 
  16   0  -8        8.74       26.23     16.60 o 
   0   1  -8        2.46        2.03      3.34 o 
   1   1  -8        6.41        5.36      2.51 o 
   2   1  -8        3.37        1.80      2.20 o 
   3   1  -8       12.48       10.85      2.59 o 
   4   1  -8       17.59       25.45      4.05 o 
   5   1  -8       16.64        9.28      4.12 o 
   6   1  -8        9.95        6.72      3.64 o 
   7   1  -8        6.88        2.60      3.38 o 
   8   1  -8        4.55        2.02      3.44 o 
   9   1  -8        4.57        6.41      4.15 o 
  10   1  -8        1.42        4.49      5.06 o 
  11   1  -8        0.13       -3.73      5.24 o 
  12   1  -8        5.13        8.22      6.61 o 
  13   1  -8        0.49        5.72      6.21 o 
  14   1  -8        5.90       15.66     10.07 o 
  15   1  -8       32.60       29.14      8.37 o 
  16   1  -8       21.37       35.61     13.96 o 
   0   2  -8       11.07        8.70      3.69 o 
   1   2  -8       20.40       13.08      4.30 o 
   2   2  -8        5.43        1.38      2.40 o 
   3   2  -8       27.84       23.37      7.75 o 
   4   2  -8        9.65        8.27      3.99 o 
   5   2  -8       46.92       53.03      5.57 o 
   6   2  -8       23.63       21.42      4.56 o 
   7   2  -8        1.16        2.24      4.24 o 
   8   2  -8        3.81       12.88      6.60 o 
   9   2  -8        3.10        3.51      4.17 o 
  10   2  -8        0.32        1.46      4.39 o 
  11   2  -8        2.23        3.76      4.44 o 
  12   2  -8        2.80        0.88      4.81 o 
  13   2  -8        9.08        9.97      4.77 o 
  14   2  -8        6.95        1.22      9.46 o 
   0   3  -8        5.74       12.40      7.25 o 
   1   3  -8        9.33       15.05      8.96 o 
   2   3  -8        6.29       12.06      6.26 o 
   3   3  -8        2.35        5.16      3.61 o 
   4   3  -8        0.05        7.23      3.80 o 
   5   3  -8        9.18       11.66      5.77 o 
   6   3  -8        6.68        9.24      5.65 o 
   7   3  -8        8.22       11.39      5.32 o 
   8   3  -8        4.62        2.21      4.56 o 
   9   3  -8        6.40       12.79      5.27 o 
  10   3  -8        2.60        9.34      5.61 o 
  11   3  -8        0.61        0.72      5.04 o 
   0   4  -8       13.53       23.15     10.57 o 
   1   4  -8        0.62       17.46      8.41 o 
   2   4  -8        0.51        4.86      6.13 o 
   3   4  -8        7.29       27.81      8.42 o 
   4   4  -8        1.86        8.01      9.16 o 
   2   0  -7        3.91        5.37      3.07 o 
   4   0  -7       81.48       81.50      5.34 o 
   6   0  -7       50.67       62.81      3.61 o 
   8   0  -7       37.44       45.83      3.50 o 
  10   0  -7        0.30        0.32      2.15 o 
  12   0  -7       15.71        9.84      9.81 o 
  14   0  -7       18.09       17.27      6.97 o 
  16   0  -7       44.72       49.20      9.79 o 
  18   0  -7       16.43        8.60     12.28 o 
  20   0  -7       14.50        7.55     16.23 o 
   1   1  -7        6.85        3.35      2.57 o 
   2   1  -7        5.91        4.44      2.53 o 
   3   1  -7       10.91       14.40      2.55 o 
   4   1  -7        6.57        8.08      2.29 o 
   5   1  -7       72.29       77.26      4.54 o 
   6   1  -7        1.86        1.63      2.76 o 
   7   1  -7       36.77       40.90      4.42 o 
   8   1  -7        2.97        0.61      3.32 o 
   9   1  -7        2.23        5.40      3.66 o 
  10   1  -7        4.06        4.82      3.44 o 
  11   1  -7        5.92        6.45      3.39 o 
  12   1  -7       11.60       15.49      3.81 o 
  13   1  -7       13.00       11.88      4.08 o 
  14   1  -7       13.28       14.81      3.93 o 
  15   1  -7       37.05       42.74      6.40 o 
  16   1  -7        1.33        2.13      6.46 o 
  17   1  -7       11.55       14.29      7.19 o 
  18   1  -7        5.23       -2.29      9.32 o 
  19   1  -7        8.23        3.81      9.32 o 
  20   1  -7        8.05        7.81     10.36 o 
   1   2  -7        9.58        5.91      3.14 o 
   2   2  -7       13.17        7.82      2.81 o 
   3   2  -7        0.12        2.30      2.76 o 
   4   2  -7       21.33       20.65      4.01 o 
   5   2  -7        7.57       10.71      4.21 o 
   6   2  -7       46.20       42.93      4.38 o 
   7   2  -7       34.87       36.07      5.93 o 
   8   2  -7        1.53        2.04      3.56 o 
   9   2  -7       16.91       15.07      4.35 o 
  10   2  -7       19.50       24.35      6.98 o 
  11   2  -7        8.59        8.57      4.20 o 
  12   2  -7       28.21       33.18      4.88 o 
  13   2  -7       11.87        7.15      3.47 o 
  14   2  -7       27.28       17.14      4.17 o 
  15   2  -7       11.01        7.40      5.13 o 
  16   2  -7       12.15       10.49      6.35 o 
  17   2  -7        3.94        0.32      7.10 o 
  18   2  -7        6.01        7.23      5.05 o 
  19   2  -7        3.47       10.76     14.34 o 
   1   3  -7        8.20        6.15      2.89 o 
   2   3  -7       39.00       39.55      8.10 o 
   3   3  -7       25.83       30.92      4.24 o 
   4   3  -7       37.08       38.12      4.76 o 
   5   3  -7       44.72       43.93      6.99 o 
   6   3  -7       64.67       62.66      7.50 o 
   7   3  -7       30.18       26.42      4.77 o 
   8   3  -7        0.57        2.81      4.39 o 
   9   3  -7        6.88        5.22      3.45 o 
  10   3  -7       55.61       51.43      8.83 o 
  11   3  -7        2.91        2.61      4.02 o 
  12   3  -7       23.03       19.29      7.52 o 
  13   3  -7       24.26       14.08      7.73 o 
  14   3  -7        4.79        9.40      6.70 o 
  15   3  -7       24.47       17.48      6.63 o 
  16   3  -7        1.37        7.29      7.61 o 
   1   4  -7        0.31       -2.81      5.21 o 
   2   4  -7        6.22        7.92      5.19 o 
   3   4  -7        8.92       13.34      7.47 o 
   4   4  -7        4.99       18.18      6.46 o 
   5   4  -7        3.93       15.75      4.98 o 
   6   4  -7        6.54       12.80      5.44 o 
   7   4  -7       12.40        9.63      4.08 o 
   8   4  -7        0.78        3.18      5.05 o 
   9   4  -7        2.71        5.92      4.91 o 
  10   4  -7        0.94        1.89      5.02 o 
  11   4  -7       16.85       22.76      8.14 o 
  12   4  -7        3.57       13.19      8.09 o 
  13   4  -7        4.46       25.03     11.59 o 
   1   5  -7        4.99        5.92      8.49 o 
   2   5  -7        7.70       21.27      8.05 o 
   3   5  -7        0.39       -3.26      5.56 o 
   4   5  -7        2.75       23.41     10.51 o 
   5   5  -7        3.50        5.40      6.97 o 
   0   0  -6       29.81       33.49      7.99 o 
   2   0  -6        0.27        1.21      3.32 o 
   4   0  -6       48.83       55.05      4.18 o 
   6   0  -6       62.81       64.35      4.97 o 
   8   0  -6       68.78       67.83      4.23 o 
  10   0  -6        5.69        3.14      2.93 o 
  12   0  -6       14.51       14.37      2.74 o 
  14   0  -6       56.60       57.11      3.15 o 
  16   0  -6       11.12       13.96      2.41 o 
  18   0  -6       36.46       32.59     12.97 o 
  20   0  -6        3.98        8.07      7.78 o 
  22   0  -6        7.80        7.74     14.48 o 
   0   1  -6      218.87      220.31      6.45 o 
   1   1  -6        3.03        1.13      2.67 o 
   2   1  -6       26.97       33.22      2.95 o 
   3   1  -6      111.36      117.11      3.54 o 
   4   1  -6       25.59       32.15      2.86 o 
   5   1  -6       38.16       43.68      2.88 o 
   6   1  -6       20.67       19.15      4.14 o 
   7   1  -6       31.08       36.29      4.25 o 
   8   1  -6       15.65       14.21      3.47 o 
   9   1  -6        4.49        1.87      2.90 o 
  10   1  -6        4.99        7.35      3.29 o 
  11   1  -6        2.79        2.47      2.45 o 
  12   1  -6       16.64       18.43      4.73 o 
  13   1  -6       17.71       16.60      5.57 o 
  14   1  -6       22.87       32.28      6.64 o 
  15   1  -6       34.85       42.66      4.85 o 
  16   1  -6       63.17       71.59      5.32 o 
  17   1  -6       28.37       23.28      5.69 o 
  18   1  -6       18.56       12.20      5.21 o 
  19   1  -6        2.66        3.32      4.54 o 
  20   1  -6        5.95        3.42      8.05 o 
  21   1  -6        0.13        2.10      5.65 o 
  22   1  -6        5.10        5.83     10.19 o 
  23   1  -6        9.19        4.54     10.63 o 
   0   2  -6       99.89       99.21      5.15 o 
   1   2  -6       18.59       24.33      3.39 o 
   2   2  -6       51.35       54.23      3.33 o 
   3   2  -6      174.50      167.02      4.13 o 
   4   2  -6       48.31       48.88      4.73 o 
   5   2  -6      184.11      174.76      5.37 o 
   6   2  -6       63.83       78.97      5.03 o 
   7   2  -6        7.27        3.69      3.02 o 
   8   2  -6       67.66       48.67      8.09 o 
   9   2  -6       14.11       12.74      5.57 o 
  10   2  -6       12.31       18.79      4.54 o 
  11   2  -6       10.54        8.63      5.38 o 
  12   2  -6        6.74        2.06      5.11 o 
  13   2  -6       48.22       55.60      6.08 o 
  14   2  -6       98.20      100.80      7.58 o 
  15   2  -6       27.90       33.81      5.90 o 
  16   2  -6       45.47       42.24      5.59 o 
  17   2  -6       65.16       50.54      9.00 o 
  18   2  -6        9.53        8.43      6.56 o 
  19   2  -6        1.78        3.64      5.03 o 
  20   2  -6        0.82        2.85      6.34 o 
  21   2  -6        0.89        1.37      6.03 o 
  22   2  -6        0.15       -0.11      5.35 o 
   0   3  -6       18.50       19.79      4.87 o 
   1   3  -6       24.88       26.86      2.68 o 
   2   3  -6       17.81       18.23      2.00 o 
   3   3  -6       19.14       26.60      3.30 o 
   4   3  -6        2.06        1.81      4.00 o 
   5   3  -6        4.28        4.70      3.56 o 
   6   3  -6        8.82        3.69      3.78 o 
   7   3  -6       72.72       87.25      9.16 o 
   8   3  -6       44.11       42.44      5.02 o 
   9   3  -6        2.49        3.63      5.27 o 
  10   3  -6       10.69       12.99      7.04 o 
  11   3  -6        2.46        1.15      4.83 o 
  12   3  -6       17.27       13.52      7.39 o 
  13   3  -6        1.34        3.14      6.88 o 
  14   3  -6       11.35        7.74      7.43 o 
  15   3  -6        6.90        2.37      7.35 o 
  16   3  -6        0.36        0.44      5.57 o 
  17   3  -6        5.81       -0.21      6.89 o 
  18   3  -6        3.64        4.05      7.29 o 
  19   3  -6        2.04        1.27      5.70 o 
  20   3  -6        1.17       -4.49      7.42 o 
   0   4  -6       26.83       13.11      6.66 o 
   1   4  -6        0.91        3.02      2.92 o 
   2   4  -6        9.30        4.49      3.26 o 
   3   4  -6       12.85       16.32      3.56 o 
   4   4  -6       21.38        6.58      4.36 o 
   5   4  -6       27.08       13.74      4.18 o 
   6   4  -6        2.84        2.31      5.08 o 
   7   4  -6       27.74       18.70      6.63 o 
   8   4  -6       25.86       23.73      7.75 o 
   9   4  -6        9.01        1.34      5.38 o 
  10   4  -6        2.33        5.40      6.11 o 
  11   4  -6        1.49        1.41      7.21 o 
  12   4  -6        8.41        4.19      8.00 o 
  13   4  -6        2.91        6.52      6.57 o 
  14   4  -6        4.33        6.83      8.20 o 
  15   4  -6        4.63        4.95      8.97 o 
  16   4  -6        1.93        6.34      6.35 o 
  17   4  -6        5.93        1.72      9.04 o 
   0   5  -6       19.00       10.94      8.06 o 
   1   5  -6       16.69       11.75      5.82 o 
   2   5  -6        2.57        2.00      5.48 o 
   3   5  -6        6.56       14.46      6.20 o 
   4   5  -6        2.04        2.47      5.47 o 
   5   5  -6        7.19       14.79      5.58 o 
   6   5  -6        4.13        0.30      6.01 o 
   7   5  -6        7.27        3.10      8.18 o 
   8   5  -6       10.80        5.11      7.04 o 
   9   5  -6        6.83       11.04      6.54 o 
  10   5  -6        9.20       21.18      7.47 o 
  11   5  -6        0.20        5.68      7.32 o 
  12   5  -6        1.01        9.54      9.24 o 
   2   0  -5       59.40       68.34      5.06 o 
   4   0  -5      505.33      528.42     11.91 o 
   6   0  -5      142.85      146.98      5.34 o 
   8   0  -5      210.63      210.57      5.95 o 
  10   0  -5        5.40        4.32      2.41 o 
  12   0  -5      263.63      256.19     10.61 o 
  14   0  -5       35.71       34.48      4.53 o 
  16   0  -5       20.22       25.35      3.36 o 
  18   0  -5       85.88       96.38      9.88 o 
  20   0  -5      117.78      112.04      6.09 o 
  22   0  -5       17.21       22.57     13.78 o 
  24   0  -5       15.16        3.69      9.34 o 
   1   1  -5       98.25       96.36      3.84 o 
   2   1  -5       83.66       93.11      3.73 o 
   3   1  -5      152.22      154.00      3.62 o 
   4   1  -5       15.02       16.08      2.23 o 
   5   1  -5       17.31       21.16      2.32 o 
   6   1  -5       35.45       37.67      4.39 o 
   7   1  -5      162.44      172.20      6.08 o 
   8   1  -5       41.28       37.87      5.16 o 
   9   1  -5        4.89        6.14      4.65 o 
  10   1  -5       20.96       18.40      4.56 o 
  11   1  -5       19.99       19.32      5.57 o 
  12   1  -5       11.98       10.94      4.37 o 
  13   1  -5       35.44       35.56      5.81 o 
  14   1  -5       43.20       53.25      7.38 o 
  15   1  -5       60.06       63.53      5.26 o 
  16   1  -5       11.41       12.39      4.42 o 
  17   1  -5       99.76       95.76      6.29 o 
  18   1  -5       10.27        7.98      6.37 o 
  19   1  -5       33.73       30.83      6.61 o 
  20   1  -5        7.37        8.32      5.39 o 
  21   1  -5       12.82        4.15      4.58 o 
  22   1  -5        6.75        7.40      4.92 o 
  23   1  -5       20.11       10.83      7.10 o 
  24   1  -5        1.72        0.38      5.41 o 
  25   1  -5        5.10        4.33      7.91 o 
   1   2  -5       54.96       54.37      3.42 o 
   2   2  -5      219.46      215.73      4.63 o 
   3   2  -5       66.54       62.90      3.07 o 
   4   2  -5       28.92       16.79      3.90 o 
   5   2  -5        5.19        2.97      4.88 o 
   6   2  -5       84.51       90.37      6.67 o 
   7   2  -5      135.19      125.10      6.83 o 
   8   2  -5       12.24       11.85      5.86 o 
   9   2  -5       42.65       42.43      5.82 o 
  10   2  -5       47.86       51.03      7.20 o 
  11   2  -5       20.39       18.65      5.88 o 
  12   2  -5       79.67       74.27      7.73 o 
  13   2  -5       65.85       74.55      6.29 o 
  14   2  -5       37.21       38.15      4.88 o 
  15   2  -5        5.58        6.15      4.80 o 
  16   2  -5       48.71       62.71      7.49 o 
  17   2  -5       27.52       22.61      6.98 o 
  18   2  -5        3.15        6.03      7.27 o 
  19   2  -5        8.92        1.25      6.37 o 
  20   2  -5       15.47       11.79      6.27 o 
  21   2  -5       13.54        6.54      6.12 o 
  22   2  -5        6.15        4.20      5.53 o 
  23   2  -5       11.69        8.34      5.68 o 
  24   2  -5        2.76        2.96      6.84 o 
   1   3  -5       11.54        9.29      2.60 o 
   2   3  -5       47.55       44.56      5.33 o 
   3   3  -5      110.39      106.28      4.69 o 
   4   3  -5       78.09       69.60      5.64 o 
   5   3  -5       64.24       64.38      6.76 o 
   6   3  -5      234.53      234.71      8.97 o 
   7   3  -5      122.06      118.98      8.06 o 
   8   3  -5       10.24       10.47      6.92 o 
   9   3  -5       12.31       12.48      5.88 o 
  10   3  -5      174.91      170.84      8.11 o 
  11   3  -5       50.58       59.88      9.76 o 
  12   3  -5      135.94      133.59      6.79 o 
  13   3  -5       95.33       93.46      8.23 o 
  14   3  -5       47.92       47.26      8.68 o 
  15   3  -5       73.73       72.59      8.93 o 
  16   3  -5        2.11        5.03      7.02 o 
  17   3  -5        3.75        3.20      5.87 o 
  18   3  -5       11.26        7.33      6.56 o 
  19   3  -5       14.08       10.77      7.64 o 
  20   3  -5       31.05       13.57      6.67 o 
  21   3  -5        7.42        0.32      7.22 o 
  22   3  -5        3.71        0.81      5.42 o 
   1   4  -5       20.12       17.57      3.61 o 
   2   4  -5       39.41       32.90      4.45 o 
   3   4  -5       20.62       24.59      4.38 o 
   4   4  -5        5.39        0.67      7.70 o 
   5   4  -5       83.53       90.20      8.86 o 
   6   4  -5       60.98       70.43      8.03 o 
   7   4  -5        5.97        1.51      5.40 o 
   8   4  -5        6.84        5.15      6.09 o 
   9   4  -5       12.35       10.74      5.45 o 
  10   4  -5        1.89        3.83      5.92 o 
  11   4  -5        5.55        5.45      6.49 o 
  12   4  -5        2.72        2.46      5.22 o 
  13   4  -5        4.79       -0.09      6.89 o 
  14   4  -5        3.67       -6.34      6.34 o 
  15   4  -5        5.14        4.39      6.60 o 
  16   4  -5        2.18        6.69      8.01 o 
  17   4  -5        6.58        3.39      6.69 o 
  18   4  -5       14.40        2.49     10.07 o 
  19   4  -5        5.03        3.23      8.28 o 
  20   4  -5        6.67        4.26      8.57 o 
   1   5  -5        1.07        3.17      4.85 o 
   2   5  -5       12.51        9.11      5.76 o 
   3   5  -5        6.88        8.87      5.75 o 
   4   5  -5        6.97        2.20      7.76 o 
   5   5  -5        4.45        8.19      7.30 o 
   6   5  -5       14.04       11.94      6.68 o 
   7   5  -5        6.42        2.37      8.18 o 
   8   5  -5        1.04        6.61      5.60 o 
   9   5  -5        1.48        6.01      7.03 o 
  10   5  -5       16.74       11.79      7.01 o 
  11   5  -5       17.01       14.05      6.81 o 
  12   5  -5        5.09        2.45      7.77 o 
  13   5  -5       13.37       24.99     11.86 o 
  14   5  -5        9.79       12.43      7.27 o 
  15   5  -5        0.83        6.81      8.30 o 
  16   5  -5        1.89        3.11      5.27 o 
   1   6  -5        1.28        8.50      5.07 o 
   2   6  -5       22.49        9.08      6.61 o 
   3   6  -5        1.38        4.49      5.96 o 
   4   6  -5        1.63        7.02      8.62 o 
   5   6  -5        1.71        2.05      8.87 o 
   6   6  -5       33.51       34.80      7.92 o 
   7   6  -5        0.17        8.30      9.67 o 
   8   6  -5        6.70        4.45      8.13 o 
   9   6  -5        1.49       -3.65      8.27 o 
   0   0  -4      811.24      837.57     20.97 o 
   2   0  -4      182.83      194.66      5.09 o 
   4   0  -4       56.53       60.03      4.34 o 
   6   0  -4      200.94      205.23      4.71 o 
   8   0  -4      219.55      233.34      8.15 o 
  10   0  -4      102.82       97.85      6.50 o 
  12   0  -4      270.07      259.60      7.07 o 
  14   0  -4       18.12       17.19      5.87 o 
  16   0  -4      100.22      108.34      5.37 o 
  18   0  -4      246.10      244.60      8.11 o 
  20   0  -4       45.50       45.77      8.11 o 
  22   0  -4       60.25       50.45     14.62 o 
  24   0  -4        0.54       -2.61      5.12 o 
  26   0  -4       18.70       15.28      6.38 o 
   0   1  -4     1365.60     1348.96     19.02 o 
   1   1  -4      544.14      532.85      8.37 o 
   2   1  -4      234.24      234.55      4.08 o 
   3   1  -4      507.90      531.99      6.57 o 
   4   1  -4      189.84      199.58      4.13 o 
   5   1  -4      103.19      106.75      5.05 o 
   6   1  -4       35.85       39.64      3.69 o 
   7   1  -4       45.55       45.36      6.22 o 
   8   1  -4      128.79      131.13      6.10 o 
   9   1  -4       83.18       84.35      5.04 o 
  10   1  -4       21.34       16.89      5.81 o 
  11   1  -4       23.06       25.49      5.93 o 
  12   1  -4       35.51       38.08      6.19 o 
  13   1  -4       37.34       40.21      5.05 o 
  14   1  -4       31.75       23.74      5.22 o 
  15   1  -4        8.42        5.82      2.17 o 
  16   1  -4       40.70       42.35      3.25 o 
  17   1  -4      118.08      119.25      4.15 o 
  18   1  -4       98.29      102.09      4.33 o 
  19   1  -4       69.49       72.78      4.28 o 
  20   1  -4        1.29       -0.20      3.07 o 
  21   1  -4        6.61       15.30      4.33 o 
  22   1  -4        9.59        4.52      3.97 o 
  23   1  -4       57.40       58.26     10.03 o 
  24   1  -4       11.28        6.12      6.41 o 
  25   1  -4        8.80        6.00      5.57 o 
  26   1  -4        1.28        1.21      5.77 o 
  27   1  -4        3.37        2.56      6.44 o 
   0   2  -4      448.78      452.68     10.19 o 
   1   2  -4      244.35      243.39      5.09 o 
   2   2  -4      284.11      286.16      6.82 o 
   3   2  -4      409.36      406.94      6.00 o 
   4   2  -4      183.38      189.82      5.08 o 
   5   2  -4      330.91      324.61      9.77 o 
   6   2  -4       42.35       50.90      7.49 o 
   7   2  -4       97.19       95.52      7.83 o 
   8   2  -4      160.20      154.67      8.87 o 
   9   2  -4       80.88       82.33      7.00 o 
  10   2  -4       34.35       28.38      5.52 o 
  11   2  -4       54.55       48.48      7.82 o 
  12   2  -4       17.85       19.89      7.10 o 
  13   2  -4      133.29      119.81      9.00 o 
  14   2  -4      235.07      231.99      9.91 o 
  15   2  -4      108.82      117.21      8.36 o 
  16   2  -4      125.72      113.82      8.48 o 
  17   2  -4      124.79      132.41      7.21 o 
  18   2  -4        2.16        1.43      5.86 o 
  19   2  -4       52.37       37.13     10.08 o 
  20   2  -4        7.60        7.39      4.86 o 
  21   2  -4        0.60       -0.72      5.03 o 
  22   2  -4        8.69        3.06      6.51 o 
  23   2  -4       18.14       21.56      9.90 o 
  24   2  -4        5.79        5.56      6.31 o 
  25   2  -4       16.08       13.06      6.84 o 
  26   2  -4       16.10       14.03      6.98 o 
   0   3  -4       45.23       38.46      9.02 o 
   1   3  -4       89.84       91.10      3.79 o 
   2   3  -4       25.58       36.48      6.28 o 
   3   3  -4       50.62       50.09      4.67 o 
   4   3  -4        6.87        7.63      4.19 o 
   5   3  -4       25.03       27.32      5.74 o 
   6   3  -4       37.72       36.15      7.03 o 
   7   3  -4      135.46      139.92      7.58 o 
   8   3  -4       45.12       47.72      7.29 o 
   9   3  -4       19.41       15.28      5.93 o 
  10   3  -4       11.06        7.60      6.61 o 
  11   3  -4       24.75       21.17      5.46 o 
  12   3  -4       62.50       83.92      8.68 o 
  13   3  -4       52.98       52.86      6.50 o 
  14   3  -4       12.49        8.88      6.91 o 
  15   3  -4        6.12        7.20      6.11 o 
  16   3  -4        7.11        5.50      5.41 o 
  17   3  -4       14.54        9.70      7.42 o 
  18   3  -4       33.18       22.27      7.69 o 
  19   3  -4        2.81        4.92      6.84 o 
  20   3  -4        4.87       -0.45      4.98 o 
  21   3  -4       20.92       23.35      9.93 o 
  22   3  -4       23.16        4.91      6.61 o 
  23   3  -4        3.13        2.77      5.40 o 
  24   3  -4        0.97        0.95      6.74 o 
   0   4  -4       49.41       45.95     10.66 o 
   1   4  -4        1.61        0.88      2.30 o 
   2   4  -4       44.52       41.74      5.38 o 
   3   4  -4        1.70        2.64      4.69 o 
   4   4  -4       44.17       34.70      6.84 o 
   5   4  -4      106.80      107.95      9.49 o 
   6   4  -4        1.77       -1.80      5.23 o 
   7   4  -4       19.32       16.40      7.47 o 
   8   4  -4      149.34      143.48      9.42 o 
   9   4  -4      121.80      122.28      8.21 o 
  10   4  -4       14.49       19.29      8.13 o 
  11   4  -4        3.89       -2.97      7.24 o 
  12   4  -4       10.71        2.14      6.31 o 
  13   4  -4        4.32        5.72      5.34 o 
  14   4  -4       23.09       31.28      7.60 o 
  15   4  -4       22.90       14.67      5.60 o 
  16   4  -4        4.96       10.77     12.19 o 
  17   4  -4        9.02        0.56      8.12 o 
  18   4  -4        0.97        2.71      7.72 o 
  19   4  -4       13.14        8.84      5.63 o 
  20   4  -4        6.56        7.79      6.30 o 
  21   4  -4        5.77        1.00      6.06 o 
  22   4  -4       25.92       48.23      9.53 o 
   0   5  -4       97.36       95.11      4.95 o 
   1   5  -4       22.19       17.43      4.60 o 
   2   5  -4        0.30        1.60      4.83 o 
   3   5  -4       14.54        8.48      5.21 o 
   4   5  -4       19.26       15.99      8.42 o 
   5   5  -4        0.12       -2.02      5.65 o 
   6   5  -4        2.94        0.27      7.56 o 
   7   5  -4       60.64       45.86     10.27 o 
   8   5  -4       21.54       13.67      7.32 o 
   9   5  -4        0.60        1.06      6.06 o 
  10   5  -4       13.71        8.85      8.26 o 
  11   5  -4        4.20        1.54      6.00 o 
  12   5  -4       14.56        3.70      5.63 o 
  13   5  -4        5.54        1.76      5.32 o 
  14   5  -4       33.50       24.74      8.73 o 
  15   5  -4        8.75        4.05      6.07 o 
  16   5  -4        7.64        6.39      6.99 o 
  17   5  -4       22.65       19.55      6.50 o 
  18   5  -4        1.90        2.77      8.36 o 
   0   6  -4        8.09       -4.11      8.17 o 
   1   6  -4        5.25        2.93      5.70 o 
   2   6  -4       14.77       27.83     11.30 o 
   3   6  -4       28.11        7.73      8.36 o 
   4   6  -4        0.32       -0.17      3.43 o 
   5   6  -4       39.98       17.69      7.13 o 
   6   6  -4        0.20       -4.41      7.62 o 
   7   6  -4        0.64       -2.16      8.65 o 
   8   6  -4        0.37        0.14      8.73 o 
   9   6  -4       11.63        6.94      7.00 o 
  10   6  -4        1.54        2.58      5.15 o 
  11   6  -4       15.56        7.29      7.23 o 
  12   6  -4        1.45        3.35      6.30 o 
  13   6  -4        7.62        2.03      8.44 o 
   2   0  -3       69.20       69.50      4.41 o 
   4   0  -3      301.70      301.05      6.85 o 
   6   0  -3       40.59       37.86      3.64 o 
   8   0  -3      474.26      495.74     11.02 o 
  10   0  -3       80.04       78.00      4.96 o 
  12   0  -3     1131.26     1144.02     19.14 o 
  14   0  -3      107.73       99.45      8.09 o 
  16   0  -3       61.00       61.28      8.03 o 
  18   0  -3      235.93      246.81      9.20 o 
  20   0  -3      197.46      170.57      8.44 o 
  22   0  -3       73.49       73.76      7.36 o 
  24   0  -3       17.88       14.10      6.86 o 
  26   0  -3        6.12        4.88      6.96 o 
  28   0  -3       11.66       11.17      7.24 o 
   1   1  -3     1349.44     1350.39     17.49 o 
   2   1  -3     1407.98     1394.93     11.84 o 
   3   1  -3     1212.73     1194.17     11.01 o 
   4   1  -3      321.35      317.74      7.94 o 
   5   1  -3      316.29      311.17      7.03 o 
   6   1  -3      471.94      464.94      9.36 o 
   7   1  -3      342.44      341.96      7.19 o 
   8   1  -3      212.14      215.98      7.31 o 
   9   1  -3       43.62       46.03      5.77 o 
  10   1  -3      269.89      271.59      6.63 o 
  11   1  -3      243.81      237.95      4.26 o 
  12   1  -3        3.12        3.26      2.35 o 
  13   1  -3       94.71       97.38      4.21 o 
  14   1  -3       69.47       75.42      4.58 o 
  15   1  -3       47.49       45.72      3.20 o 
  16   1  -3       44.88       48.55      3.75 o 
  17   1  -3      175.68      165.66      6.85 o 
  18   1  -3       30.43       31.48      3.96 o 
  19   1  -3      178.71      159.45      6.40 o 
  20   1  -3      189.96      185.75      6.76 o 
  21   1  -3       78.02       82.00      5.23 o 
  22   1  -3       19.13       16.16      4.08 o 
  23   1  -3       22.32       21.46      4.06 o 
  24   1  -3        8.26        6.28      5.37 o 
  25   1  -3       11.75        9.45      4.47 o 
  26   1  -3        2.96        2.17      4.87 o 
  27   1  -3       13.42       14.32      5.16 o 
  28   1  -3        6.94        4.37      6.62 o 
   1   2  -3       51.41       45.64      3.12 o 
   2   2  -3     1091.87     1127.59     12.01 o 
   3   2  -3      432.73      447.47      7.18 o 
   4   2  -3       19.10       25.80      3.72 o 
   5   2  -3      133.30      148.85      7.34 o 
   6   2  -3      126.32      121.24      7.30 o 
   7   2  -3      115.63      118.45      7.56 o 
   8   2  -3        7.26        4.75      4.45 o 
   9   2  -3      131.05      127.83      6.70 o 
  10   2  -3       16.34       22.30      6.62 o 
  11   2  -3       27.26       28.11      5.24 o 
  12   2  -3       95.97       96.13      7.15 o 
  13   2  -3      110.69      110.56      6.75 o 
  14   2  -3       68.42       72.79      6.74 o 
  15   2  -3        9.16       13.37      4.08 o 
  16   2  -3       73.79       75.35      6.14 o 
  17   2  -3       20.37       14.90      4.77 o 
  18   2  -3       31.47       11.49      9.54 o 
  19   2  -3       65.62       76.54      6.90 o 
  20   2  -3      133.03      141.11     10.62 o 
  21   2  -3       56.82       68.96     11.52 o 
  22   2  -3       13.82       15.81      4.17 o 
  23   2  -3       16.67       18.11      4.18 o 
  24   2  -3        9.85        4.75      3.88 o 
  25   2  -3       18.12        8.73      5.35 o 
  26   2  -3        2.80        0.07      7.15 o 
  27   2  -3        5.30        2.60      7.34 o 
   1   3  -3        9.97       17.20      6.37 o 
   2   3  -3        2.44        1.00      4.59 o 
   3   3  -3      154.44      155.59      5.43 o 
   4   3  -3       24.24       21.55      4.89 o 
   5   3  -3       17.09       20.24      5.87 o 
   6   3  -3      340.28      322.71     11.05 o 
   7   3  -3      131.24      144.41     11.93 o 
   8   3  -3       81.40       73.67      6.83 o 
   9   3  -3      138.82      129.77      9.81 o 
  10   3  -3      260.55      263.85     11.63 o 
  11   3  -3      281.30      288.01     11.81 o 
  12   3  -3      217.19      196.50      9.64 o 
  13   3  -3       70.61       71.60      8.77 o 
  14   3  -3      120.24      111.48      9.01 o 
  15   3  -3      105.49       94.35     10.79 o 
  16   3  -3        0.77       -1.22      4.92 o 
  17   3  -3        1.43        2.18      6.41 o 
  18   3  -3       41.94       53.10     10.08 o 
  19   3  -3       14.36       10.04      7.07 o 
  20   3  -3       73.14       82.99     12.59 o 
  21   3  -3       13.92        7.85      7.39 o 
  22   3  -3        6.15        3.79      7.34 o 
  23   3  -3        4.43       -6.07      9.24 o 
  24   3  -3        9.44       20.72     11.85 o 
  25   3  -3        6.32       -0.55      5.85 o 
  26   3  -3        3.19        9.19      6.63 o 
   1   4  -3       96.91      100.19      6.24 o 
   2   4  -3       54.27       56.92      4.54 o 
   3   4  -3       50.90       39.73      9.61 o 
   4   4  -3       77.80       86.65      8.11 o 
   5   4  -3      218.52      225.36     10.70 o 
   6   4  -3      152.61      149.08      8.40 o 
   7   4  -3       68.31       79.22      7.07 o 
   8   4  -3        6.26        5.99      5.35 o 
   9   4  -3       67.81       73.59      7.49 o 
  10   4  -3       32.71       30.46      6.08 o 
  11   4  -3      172.84      167.23     10.37 o 
  12   4  -3       59.84       63.87      7.64 o 
  13   4  -3       84.72       87.62      9.72 o 
  14   4  -3       20.97       18.43      6.72 o 
  15   4  -3       15.90        8.28      7.52 o 
  16   4  -3        2.00        1.36      5.72 o 
  17   4  -3        3.53        7.46      8.17 o 
  18   4  -3       12.93       12.52      4.84 o 
  19   4  -3       13.12       16.85      8.77 o 
  20   4  -3       12.78       11.51      4.83 o 
  21   4  -3        4.84        8.71      7.76 o 
  22   4  -3        3.19        1.84      9.97 o 
  23   4  -3        8.45        6.90      5.93 o 
   1   5  -3        8.17        5.56      3.50 o 
   2   5  -3        1.74        0.21      2.80 o 
   3   5  -3        7.88       12.10      3.36 o 
   4   5  -3       11.48        3.35      6.57 o 
   5   5  -3       75.95       60.29     10.71 o 
   6   5  -3       91.35       85.38      9.16 o 
   7   5  -3       13.30        6.03      5.03 o 
   8   5  -3       52.37       41.23      7.59 o 
   9   5  -3        5.30        2.48      6.32 o 
  10   5  -3        3.04        3.71      6.28 o 
  11   5  -3       39.54       27.17     10.19 o 
  12   5  -3       72.92       82.53      7.07 o 
  13   5  -3        9.12        0.04      7.72 o 
  14   5  -3       25.26       51.04     14.87 o 
  15   5  -3        8.92        5.67      5.62 o 
  16   5  -3        1.52        1.12      6.16 o 
  17   5  -3       16.39       10.06      4.91 o 
  18   5  -3        5.71        5.43      8.02 o 
  19   5  -3        2.70        1.35      7.85 o 
  20   5  -3        1.79        2.47      7.58 o 
   1   6  -3        9.51        5.35      3.88 o 
   2   6  -3       31.07       37.30      6.82 o 
   3   6  -3        9.21        2.04      5.20 o 
   4   6  -3       17.77        8.60      4.47 o 
   5   6  -3        5.87        2.36      4.37 o 
   6   6  -3       51.12       68.60     10.84 o 
   7   6  -3        2.75        3.33      7.49 o 
   8   6  -3        8.35        7.93      9.10 o 
   9   6  -3        6.40        0.83      5.82 o 
  10   6  -3        4.36       -0.92      6.43 o 
  11   6  -3       26.77        4.22      5.41 o 
  12   6  -3        9.80        2.10      6.43 o 
  13   6  -3       11.63        2.95      8.15 o 
  14   6  -3        3.26        0.39      5.48 o 
  15   6  -3        9.40        3.88      6.20 o 
   1   7  -3        2.97       17.76     13.48 o 
   2   7  -3        1.67       -0.49      7.59 o 
   3   7  -3        0.65        3.21      8.09 o 
   4   7  -3       14.79        8.20     10.26 o 
   5   7  -3        5.36        1.17      8.09 o 
   6   7  -3        3.86        5.85      7.38 o 
   0   0  -2    44090.01    45436.45    821.89 o 
   2   0  -2      960.86      941.80     11.88 o 
   4   0  -2      629.03      621.05     13.56 o 
   6   0  -2      296.79      283.25      7.78 o 
   8   0  -2      145.00      146.82      6.02 o 
  10   0  -2      301.55      318.99      7.14 o 
  12   0  -2      847.33      859.74     15.51 o 
  14   0  -2       86.65       85.68      6.55 o 
  16   0  -2      124.03      127.63      8.02 o 
  18   0  -2      713.94      695.74     23.98 o 
  20   0  -2      375.09      372.28     10.21 o 
  22   0  -2      295.59      307.93     11.49 o 
  24   0  -2       29.09       22.51      7.32 o 
  26   0  -2       28.93       24.29      8.16 o 
  28   0  -2       19.65       30.32     15.38 o 
   0   1  -2     2773.73     2680.32     41.41 o 
   1   1  -2     3207.78     3204.90     23.98 o 
   2   1  -2     1282.90     1258.04     11.43 o 
   3   1  -2      669.62      606.17     25.26 o 
   4   1  -2      745.07      721.08     11.69 o 
   5   1  -2      196.00      188.82      6.26 o 
   6   1  -2      145.74      143.96      4.81 o 
   7   1  -2        6.70        5.21      1.80 o 
   8   1  -2      714.34      719.14      8.58 o 
   9   1  -2      356.34      369.37      6.20 o 
  10   1  -2      519.24      523.25      7.24 o 
  11   1  -2       52.04       49.04      4.08 o 
  12   1  -2       62.59       62.88      3.47 o 
  13   1  -2        9.07       12.30      2.99 o 
  14   1  -2       49.20       51.54      3.83 o 
  15   1  -2       91.98       91.12      4.86 o 
  16   1  -2       14.99       16.23      4.08 o 
  17   1  -2      170.93      168.13      6.27 o 
  18   1  -2      240.61      233.83      7.41 o 
  19   1  -2      265.08      263.43      7.19 o 
  20   1  -2       44.54       43.10      4.72 o 
  21   1  -2       63.89       61.85      5.37 o 
  22   1  -2        2.41        1.96      4.91 o 
  23   1  -2       82.72       86.46      6.10 o 
  24   1  -2        9.49       10.59      5.01 o 
  25   1  -2        1.87        0.51      4.23 o 
  26   1  -2        6.64        6.39      7.11 o 
  27   1  -2        0.63        4.71      5.16 o 
  28   1  -2        3.79        2.41      5.31 o 
  29   1  -2        6.99       10.34      5.86 o 
   0   2  -2      384.84      377.38     11.59 o 
   1   2  -2      675.82      692.33      9.86 o 
   2   2  -2      538.17      554.26      9.51 o 
   3   2  -2       42.18       47.81      6.42 o 
   4   2  -2      254.91      259.21      7.51 o 
   5   2  -2      257.89      259.81      6.05 o 
   6   2  -2       18.62       18.80      5.00 o 
   7   2  -2      428.56      431.11      8.96 o 
   8   2  -2       40.77       36.84      4.17 o 
   9   2  -2      555.61      575.01     10.22 o 
  10   2  -2       11.35       10.55      4.86 o 
  11   2  -2      264.23      274.43      7.50 o 
  12   2  -2       20.37       22.36      4.55 o 
  13   2  -2      129.39      145.59      8.26 o 
  14   2  -2      131.53      135.59      5.31 o 
  15   2  -2       91.54      101.58      5.14 o 
  16   2  -2       71.83       69.56      4.63 o 
  17   2  -2       69.75       70.52      4.60 o 
  18   2  -2        2.30        2.81      3.59 o 
  19   2  -2      136.77      140.20      4.47 o 
  20   2  -2       55.57       59.71      6.29 o 
  21   2  -2       11.54        8.58      3.45 o 
  22   2  -2       43.17       43.58      7.77 o 
  23   2  -2       27.76       24.55      7.72 o 
  24   2  -2        1.87        2.15      3.76 o 
  25   2  -2        7.94        9.05      4.69 o 
  26   2  -2       12.20       19.09      5.07 o 
  27   2  -2       25.50       23.67      5.56 o 
  28   2  -2        1.55        5.43      5.13 o 
   0   3  -2     1538.50     1624.75     32.07 o 
   1   3  -2      311.33      337.93     14.36 o 
   2   3  -2       47.24       49.04      4.25 o 
   3   3  -2       20.44       15.78      3.13 o 
   4   3  -2       26.06       23.72      3.04 o 
   5   3  -2      111.59      109.86      7.65 o 
   6   3  -2       98.04       95.41      5.63 o 
   7   3  -2      135.30      127.22      8.77 o 
   8   3  -2       91.35      108.42      8.43 o 
   9   3  -2       52.95       48.67      5.35 o 
  10   3  -2        4.93        3.10      6.45 o 
  11   3  -2       41.21       49.01      7.77 o 
  12   3  -2      172.41      181.99      8.33 o 
  13   3  -2      167.73      155.42      8.36 o 
  14   3  -2      232.89      230.62      6.76 o 
  15   3  -2       71.25       74.93      7.11 o 
  16   3  -2       18.67       15.51      6.05 o 
  17   3  -2       41.83       30.65      6.34 o 
  18   3  -2       38.16       41.37      7.43 o 
  19   3  -2       12.80       26.21      7.10 o 
  20   3  -2        7.02       15.08      6.08 o 
  21   3  -2       43.22       39.47      7.23 o 
  22   3  -2       52.85       48.88      5.72 o 
  23   3  -2        4.59        3.67      6.03 o 
  24   3  -2        8.79       12.65      5.19 o 
  25   3  -2        5.10       14.46      7.09 o 
  26   3  -2       23.58       26.14      8.01 o 
  27   3  -2        0.22        9.95      5.72 o 
   0   4  -2       44.13       58.12      6.96 o 
   1   4  -2       24.96       30.83      5.36 o 
   2   4  -2       90.94      103.68      6.46 o 
   3   4  -2       47.40       43.15      5.83 o 
   4   4  -2       23.68       30.05      5.68 o 
   5   4  -2       90.38       80.45     12.81 o 
   6   4  -2       88.79       99.14      7.32 o 
   7   4  -2        4.67        0.02      4.61 o 
   8   4  -2      252.92      241.12      9.05 o 
   9   4  -2      243.91      247.95      9.35 o 
  10   4  -2       99.22       96.36      6.42 o 
  11   4  -2       15.09        8.00      7.43 o 
  12   4  -2       11.22        9.90      5.43 o 
  13   4  -2        6.68       11.31      6.88 o 
  14   4  -2      117.78      118.05      7.05 o 
  15   4  -2       55.06       58.51      7.09 o 
  16   4  -2       14.26       21.99      5.19 o 
  17   4  -2        8.99        8.01      7.16 o 
  18   4  -2       28.69       38.80      5.73 o 
  19   4  -2       12.60       14.16      5.79 o 
  20   4  -2        6.12       -1.39      4.76 o 
  21   4  -2        6.41        4.03      5.60 o 
  22   4  -2       13.66        8.38      5.61 o 
  23   4  -2        3.77        1.78      6.71 o 
  24   4  -2        3.57       11.13      8.17 o 
  25   4  -2        9.69        4.15     15.10 o 
   0   5  -2       96.01      101.85      8.19 o 
   1   5  -2        4.41        3.22      4.89 o 
   2   5  -2        0.38        1.52      3.22 o 
   3   5  -2       20.03       12.54      4.17 o 
   4   5  -2      107.37      101.80      6.21 o 
   5   5  -2       24.25       23.99      4.81 o 
   6   5  -2       54.18       55.48      7.26 o 
   7   5  -2       72.38       64.99     10.71 o 
   8   5  -2       36.76       44.72      6.45 o 
   9   5  -2       68.85       71.76      7.47 o 
  10   5  -2        4.61        2.10      5.74 o 
  11   5  -2       44.09       33.38      7.44 o 
  12   5  -2       56.83       44.16      8.03 o 
  13   5  -2       16.76       18.39      5.82 o 
  14   5  -2       16.21       22.39      6.49 o 
  15   5  -2        5.48        1.11      5.45 o 
  16   5  -2       26.94       19.99      7.12 o 
  17   5  -2       46.91       46.24     12.98 o 
  18   5  -2        0.47        0.61      5.37 o 
  19   5  -2        9.18        9.13      9.58 o 
  20   5  -2        9.08        3.46      7.54 o 
  21   5  -2       10.89        2.77      7.49 o 
   0   6  -2       32.96       32.25      6.47 o 
   1   6  -2        6.38        5.56      4.61 o 
   2   6  -2       21.22       32.99      5.55 o 
   3   6  -2       52.28       53.05      5.39 o 
   4   6  -2        4.48       -0.72      4.06 o 
   5   6  -2      105.85      111.06      6.01 o 
   6   6  -2        0.86        2.28      3.98 o 
   7   6  -2       73.67       87.74     10.04 o 
   8   6  -2       11.53        3.08      5.70 o 
   9   6  -2       10.21        1.53      7.28 o 
  10   6  -2        0.67       -0.86      5.00 o 
  11   6  -2       16.40        6.92      6.30 o 
  12   6  -2        7.47       13.98      5.86 o 
  13   6  -2        8.02        0.47      4.99 o 
  14   6  -2       15.36       21.42      6.15 o 
  15   6  -2       24.00       15.84      8.17 o 
  16   6  -2        3.74        1.61      5.21 o 
  17   6  -2        7.84        3.38      6.93 o 
   0   7  -2        8.68        9.43     12.83 o 
   1   7  -2        4.52        6.05     14.61 o 
   2   7  -2        2.08       -0.47      6.43 o 
   3   7  -2       25.44       26.68      8.50 o 
   4   7  -2       11.84       18.85      6.41 o 
   5   7  -2       16.75        7.07      6.16 o 
   6   7  -2        1.58        3.01      6.10 o 
   7   7  -2       24.55       26.52      7.50 o 
   8   7  -2       12.03        2.89      7.55 o 
   9   7  -2        7.43        9.81      8.16 o 
   2   0  -1       25.61        8.40      5.85 o 
   4   0  -1     1764.88     1654.96     24.38 o 
   6   0  -1      155.59      139.51      9.72 o 
   8   0  -1      266.33      249.51      8.27 o 
  10   0  -1       60.94       49.54      5.38 o 
  12   0  -1     1073.15     1071.08     18.35 o 
  14   0  -1      324.76      336.02     10.19 o 
  16   0  -1      213.64      210.25     15.85 o 
  18   0  -1      168.54      161.27      6.87 o 
  20   0  -1      439.63      445.02     13.82 o 
  22   0  -1      106.11      101.92      9.29 o 
  24   0  -1        7.15       11.34      7.47 o 
  26   0  -1        2.37       -3.57      7.78 o 
  28   0  -1        8.08        5.16      8.43 o 
  30   0  -1       33.10       60.60     15.66 o 
   1   1  -1     8259.70     8247.13     84.17 o 
   2   1  -1     5797.84     5574.30    106.81 o 
   3   1  -1      948.87      897.01     16.08 o 
   4   1  -1     1583.96     1479.24     17.00 o 
   5   1  -1      362.75      319.06     20.10 o 
   6   1  -1      598.16      579.53      7.93 o 
   7   1  -1      205.70      206.83      4.70 o 
   8   1  -1       85.68       91.57      3.77 o 
   9   1  -1       60.42       64.07      3.65 o 
  10   1  -1     1546.97     1612.51     17.39 o 
  11   1  -1      411.91      430.44      6.42 o 
  12   1  -1      115.54      112.10      4.88 o 
  13   1  -1      301.15      307.53      5.23 o 
  14   1  -1       12.37        9.57      3.94 o 
  15   1  -1       89.46       94.30      4.59 o 
  16   1  -1       16.72       17.42      4.60 o 
  17   1  -1      101.50      106.03      6.07 o 
  18   1  -1       55.60       57.99      5.71 o 
  19   1  -1      286.89      290.13      8.67 o 
  20   1  -1      886.22      848.33     12.62 o 
  21   1  -1       85.00       86.35      5.53 o 
  22   1  -1        5.83       18.89      5.78 o 
  23   1  -1        5.41        6.24      5.00 o 
  24   1  -1       21.88       11.95      6.32 o 
  25   1  -1        6.83        9.95      5.49 o 
  26   1  -1        3.81        4.97      5.83 o 
  27   1  -1        2.99        6.15      5.58 o 
  28   1  -1       11.28        8.99      6.18 o 
  29   1  -1        0.25        0.91      5.74 o 
   1   2  -1      140.37      147.25      8.51 o 
   2   2  -1     1927.46     1957.72     17.70 o 
   3   2  -1      708.79      685.28      9.40 o 
   4   2  -1       42.38       38.02      7.60 o 
   5   2  -1      311.57      302.97      6.62 o 
   6   2  -1     1452.84     1471.26     17.52 o 
   7   2  -1       37.21       36.08      4.88 o 
   8   2  -1       69.85       74.78      9.07 o 
   9   2  -1      104.92      106.56      6.57 o 
  10   2  -1      763.76      797.91     11.59 o 
  11   2  -1       77.24       75.41      6.67 o 
  12   2  -1      532.39      561.55      8.40 o 
  13   2  -1       68.93       73.06      4.90 o 
  14   2  -1       64.13       70.82      4.68 o 
  15   2  -1       26.05       28.06      4.13 o 
  16   2  -1       19.80       13.30      4.57 o 
  17   2  -1        0.09       -1.53      3.13 o 
  18   2  -1       58.90       57.10      5.73 o 
  19   2  -1      104.38      103.07      7.09 o 
  20   2  -1      463.25      425.63      8.57 o 
  21   2  -1       29.96       32.01      4.95 o 
  22   2  -1       14.97       11.75      4.11 o 
  23   2  -1        7.63       11.20      5.10 o 
  24   2  -1        2.74        2.17      4.79 o 
  25   2  -1        6.28        2.72      4.61 o 
  26   2  -1       28.03       31.45      6.30 o 
  27   2  -1        0.86        8.57      7.98 o 
  28   2  -1       12.53       10.53      5.02 o 
  29   2  -1        2.88        6.41      5.62 o 
   1   3  -1      177.37      200.27      6.90 o 
   2   3  -1      112.81      116.35      6.47 o 
   3   3  -1      110.01      104.12      4.67 o 
   4   3  -1      191.72      209.50      7.03 o 
   5   3  -1        5.83        2.51      2.82 o 
   6   3  -1      133.76      134.25      7.13 o 
   7   3  -1       27.16       27.19      4.30 o 
   8   3  -1      256.30      261.14      7.51 o 
   9   3  -1      145.42      141.44      7.28 o 
  10   3  -1      325.85      334.43      9.02 o 
  11   3  -1      145.84      139.90      8.09 o 
  12   3  -1       49.88       49.20      7.09 o 
  13   3  -1        1.97        3.36      4.61 o 
  14   3  -1       67.80       64.81      6.67 o 
  15   3  -1       96.36      105.51      7.26 o 
  16   3  -1       14.65       18.32      6.30 o 
  17   3  -1       15.81       13.99      4.31 o 
  18   3  -1       13.29       10.47      5.95 o 
  19   3  -1       16.08       11.32      4.39 o 
  20   3  -1       31.10       25.41      6.69 o 
  21   3  -1       11.55       10.32      4.56 o 
  22   3  -1        1.82        3.63      7.72 o 
  23   3  -1        4.89        4.18      3.40 o 
  24   3  -1       19.33       13.58      5.68 o 
  25   3  -1        3.35        8.94      6.18 o 
  26   3  -1       12.98       13.51      4.46 o 
  27   3  -1        2.37        3.85      4.08 o 
   1   4  -1      164.70      185.59      6.92 o 
   2   4  -1       24.07       14.11      4.07 o 
   3   4  -1       93.10       98.22      9.25 o 
   4   4  -1       39.85       43.72      6.32 o 
   5   4  -1       67.53       50.26     10.19 o 
   6   4  -1      187.97      191.77      7.55 o 
   7   4  -1      273.94      276.98      8.30 o 
   8   4  -1        2.20       -1.04      4.29 o 
   9   4  -1       20.97       25.51      5.37 o 
  10   4  -1      150.63      150.47      8.61 o 
  11   4  -1      375.35      361.46      8.15 o 
  12   4  -1       66.78       57.79      7.95 o 
  13   4  -1      404.06      395.53     10.19 o 
  14   4  -1      114.57      109.66     11.08 o 
  15   4  -1       74.39       74.75      6.54 o 
  16   4  -1        7.02        3.77      5.88 o 
  17   4  -1        0.46       -2.12      4.81 o 
  18   4  -1        1.59        5.09      5.51 o 
  19   4  -1       20.03       13.83      6.59 o 
  20   4  -1       30.86       23.86     10.49 o 
  21   4  -1        0.40       -2.23      5.80 o 
  22   4  -1        0.36       -0.49      5.21 o 
  23   4  -1        5.00        6.79      6.30 o 
  24   4  -1        7.15       23.56      6.97 o 
  25   4  -1        5.92       20.10      7.73 o 
   1   5  -1       35.13       38.30      5.54 o 
   2   5  -1        2.87        4.32      6.26 o 
   3   5  -1        1.45       -1.14      4.86 o 
   4   5  -1        4.71        4.53      4.02 o 
   5   5  -1      402.56      422.18     13.03 o 
   6   5  -1      224.05      224.95      9.62 o 
   7   5  -1       11.08        9.31      4.46 o 
   8   5  -1      223.32      227.61     11.12 o 
   9   5  -1        3.11        3.22      4.14 o 
  10   5  -1       15.32       17.73      6.49 o 
  11   5  -1       43.30       55.80      6.63 o 
  12   5  -1      204.44      213.98      9.72 o 
  13   5  -1       14.95        7.04      5.62 o 
  14   5  -1       21.86       26.37      6.21 o 
  15   5  -1       38.99       30.64      6.42 o 
  16   5  -1        0.22        3.64      5.42 o 
  17   5  -1       20.43       23.41      6.33 o 
  18   5  -1        9.49       11.82      5.03 o 
  19   5  -1        9.34        5.83      4.28 o 
  20   5  -1        2.35        7.51      5.32 o 
  21   5  -1        0.86       -1.09      4.00 o 
  22   5  -1        0.51        7.31      9.18 o 
   1   6  -1       10.52       10.23      5.49 o 
   2   6  -1       17.68       16.56      4.81 o 
   3   6  -1        9.57        9.48      5.05 o 
   4   6  -1       14.54       12.85      5.59 o 
   5   6  -1        9.53        6.60      5.01 o 
   6   6  -1       28.42       13.06      4.62 o 
   7   6  -1        1.37        1.27      3.75 o 
   8   6  -1       15.12       12.09      5.09 o 
   9   6  -1       27.08       29.83      8.95 o 
  10   6  -1        1.05       -1.52      6.61 o 
  11   6  -1        5.68       12.84      7.03 o 
  12   6  -1        2.87        2.62      7.54 o 
  13   6  -1        1.44        3.20      4.50 o 
  14   6  -1        1.14       -3.00      4.67 o 
  15   6  -1       30.54       42.72      7.06 o 
  16   6  -1       48.91       42.85      7.96 o 
  17   6  -1        2.55        4.10      6.22 o 
  18   6  -1        1.71        0.24     10.92 o 
   1   7  -1        0.30       -1.64      7.39 o 
   2   7  -1        0.65       -1.90      5.77 o 
   3   7  -1        6.14        4.54      5.58 o 
   4   7  -1        5.96        3.36      5.70 o 
   5   7  -1        2.53       -4.01      5.18 o 
   6   7  -1        5.83       -0.14      5.22 o 
   7   7  -1        2.72        3.66      7.27 o 
   8   7  -1        2.22        9.84      6.17 o 
   9   7  -1        1.65        4.86      7.47 o 
  10   7  -1        1.06        1.23      7.00 o 
  11   7  -1        4.44        1.13     13.21 o 
   4   0   0      362.29      304.21      8.50 o 
   6   0   0        4.17        4.96      5.73 o 
   8   0   0       13.07       12.00      5.78 o 
  10   0   0        0.01        2.75      4.86 o 
  12   0   0      710.10      743.04     21.15 o 
  14   0   0      386.09      407.17     11.34 o 
  16   0   0      188.56      186.18      9.42 o 
  18   0   0      995.16      982.84     20.73 o 
  20   0   0      778.75      744.92     15.56 o 
  22   0   0      520.44      525.85     15.15 o 
  24   0   0       88.60       98.58     10.28 o 
  26   0   0       13.65       25.43     12.64 o 
  28   0   0       17.33       35.60     20.57 o 
  30   0   0       37.11       63.70     35.85 o 
   0   1   0      103.56       91.85      5.80 o 
   1   1   0      167.75      159.58      4.70 o 
   2   1   0     1317.77     1231.18     13.94 o 
   3   1   0      184.28      186.35      4.83 o 
   4   1   0      159.29      157.71      4.65 o 
   5   1   0      390.92      350.49      7.79 o 
   6   1   0      419.30      418.84      8.14 o 
   7   1   0       21.48       30.73      7.02 o 
   8   1   0     1386.51     1391.64     14.59 o 
   9   1   0      179.03      185.33      5.07 o 
  10   1   0     1595.04     1700.46     17.36 o 
  11   1   0       61.23       61.45      3.62 o 
  12   1   0      124.53      139.70      4.72 o 
  13   1   0       58.35       57.10      4.70 o 
  14   1   0       99.88      118.92      5.61 o 
  15   1   0       55.91       57.97      6.10 o 
  16   1   0       37.17       35.80      5.27 o 
  17   1   0       53.51       56.88      4.85 o 
  18   1   0      346.87      352.39      8.94 o 
  19   1   0      344.59      348.07      8.21 o 
  20   1   0      106.77      107.00      5.25 o 
  21   1   0      144.64      125.63      5.55 o 
  22   1   0        1.89        5.63      5.88 o 
  23   1   0       31.76       40.06      5.99 o 
  24   1   0       17.55       18.29      4.76 o 
  25   1   0        0.10       -0.37      6.14 o 
  26   1   0        0.06        0.01      6.05 o 
  27   1   0        0.58       -1.73      4.84 o 
  28   1   0        1.50        8.73      6.33 o 
  29   1   0       12.27        7.83      4.93 o 
  30   1   0       18.33       41.15      9.83 o 
   0   2   0       49.78       43.05      7.61 o 
   1   2   0       69.43       72.17      5.15 o 
   2   2   0      386.15      362.69      7.75 o 
   3   2   0      436.94      419.94      7.60 o 
   4   2   0       16.36       17.65      3.98 o 
   5   2   0      148.64      151.84      4.86 o 
   6   2   0      204.38      185.99      6.08 o 
   7   2   0      666.50      691.74      9.77 o 
   8   2   0       11.25        4.77      4.14 o 
   9   2   0     1328.71     1391.51     16.18 o 
  10   2   0        1.45        2.93      2.70 o 
  11   2   0      474.33      510.78      8.15 o 
  12   2   0        7.60        9.01      3.86 o 
  13   2   0       24.68       34.39      4.86 o 
  14   2   0       50.85       63.91      5.52 o 
  15   2   0        0.29        3.61      4.07 o 
  16   2   0        2.18        3.09      4.16 o 
  17   2   0       11.98       13.05      4.12 o 
  18   2   0        7.14        8.94      4.63 o 
  19   2   0      132.00      130.24      6.22 o 
  20   2   0      116.95      112.45      6.09 o 
  21   2   0       36.03       40.04      7.04 o 
  22   2   0       64.04       57.31      5.55 o 
  23   2   0        0.44        1.69      4.95 o 
  24   2   0        0.48       -3.52      5.14 o 
  25   2   0        0.24        3.37      4.06 o 
  26   2   0        0.06        0.92      5.06 o 
  27   2   0       13.04       12.14      5.92 o 
  28   2   0        6.65       15.65      8.55 o 
  29   2   0        4.83        7.39      5.30 o 
   0   3   0     3528.60     3774.66     57.35 o 
   1   3   0      470.26      510.57     16.70 o 
   2   3   0       18.39       20.18      5.09 o 
   3   3   0       21.59       32.21      5.18 o 
   4   3   0       57.19       48.21      7.16 o 
   5   3   0       67.56       91.96      6.12 o 
   6   3   0       88.76       81.04      4.91 o 
   7   3   0      187.38      198.42      5.75 o 
   8   3   0      157.43      171.12      5.94 o 
   9   3   0        0.01       -1.27      4.42 o 
  10   3   0        1.20        3.27      4.59 o 
  11   3   0        6.85        7.44      4.20 o 
  12   3   0      259.23      250.97      8.11 o 
  13   3   0      202.35      197.34      7.04 o 
  14   3   0      484.31      472.61     10.89 o 
  15   3   0       91.02       93.66      6.97 o 
  16   3   0       11.39       12.56      5.16 o 
  17   3   0       69.00       66.17      6.30 o 
  18   3   0        7.58        5.22      3.21 o 
  19   3   0       32.20       24.49      8.16 o 
  20   3   0        9.52        6.41      3.74 o 
  21   3   0       54.73       36.89      9.73 o 
  22   3   0       43.69       31.30      8.68 o 
  23   3   0        2.41        0.14      3.35 o 
  24   3   0       23.97       16.30      6.41 o 
  25   3   0        5.30        4.01      4.12 o 
  26   3   0       31.68       15.65      9.50 o 
  27   3   0        8.23       16.20      4.52 o 
   0   4   0        0.01        1.42      5.92 o 
   1   4   0       54.41       62.74      6.45 o 
   2   4   0      119.56      130.93      6.92 o 
   3   4   0       88.93       97.11      8.44 o 
   4   4   0        4.86        4.03      6.52 o 
   5   4   0        5.09        4.49      5.88 o 
   6   4   0      256.21      250.41     10.34 o 
   7   4   0       12.00       10.85      3.52 o 
   8   4   0      114.09      113.39      6.24 o 
   9   4   0      207.01      207.30      8.01 o 
  10   4   0      183.16      184.97      7.62 o 
  11   4   0       29.42       26.74      4.19 o 
  12   4   0        0.02        1.54      4.64 o 
  13   4   0        1.03        1.39      4.54 o 
  14   4   0      235.35      249.63      6.62 o 
  15   4   0       50.48       55.48      5.52 o 
  16   4   0        7.56        6.05      5.52 o 
  17   4   0        7.95        8.96      5.34 o 
  18   4   0       79.48       73.73      6.92 o 
  19   4   0       40.26       35.47      6.08 o 
  20   4   0        1.95        4.85      4.61 o 
  21   4   0        1.83       -0.37      4.87 o 
  22   4   0        5.82        7.59      5.79 o 
  23   4   0        1.07        4.73      4.78 o 
  24   4   0        3.84        3.93      5.77 o 
  25   4   0       22.93       43.97      6.93 o 
   0   5   0       11.25        4.40      6.29 o 
   1   5   0        1.44        1.77      6.15 o 
   2   5   0        0.26        1.51      5.00 o 
   3   5   0       19.45       15.09      6.30 o 
   4   5   0      184.61      178.45      7.66 o 
   5   5   0       35.92       38.47      5.72 o 
   6   5   0      135.62      146.51      9.32 o 
   7   5   0       39.22       31.94      9.47 o 
   8   5   0       25.76       25.96      5.71 o 
   9   5   0      181.24      179.78      6.66 o 
  10   5   0        0.81       -1.38      6.08 o 
  11   5   0       84.85       66.53     11.35 o 
  12   5   0       86.37       91.36      6.32 o 
  13   5   0       29.31       10.46      5.32 o 
  14   5   0       13.65       12.40      5.77 o 
  15   5   0       10.30        6.92      4.44 o 
  16   5   0       54.83       56.46      5.85 o 
  17   5   0       57.14       70.21      6.45 o 
  18   5   0        1.61        1.62      4.46 o 
  19   5   0       11.91        7.91      5.06 o 
  20   5   0        0.00       -0.97      4.88 o 
  21   5   0        7.76       13.05      5.40 o 
  22   5   0        1.88        3.76      5.35 o 
   0   6   0       27.13       13.00      9.13 o 
   1   6   0        0.13        4.40      6.00 o 
   2   6   0       26.56       21.19      6.34 o 
   3   6   0       55.10       52.40      6.28 o 
   4   6   0        7.19        7.12      5.97 o 
   5   6   0      110.33      104.71      7.01 o 
   6   6   0        0.41        3.37      4.23 o 
   7   6   0      192.79      180.76      8.81 o 
   8   6   0       22.14       29.94      4.62 o 
   9   6   0        2.51        1.22      5.18 o 
  10   6   0        0.27       -3.28      5.44 o 
  11   6   0        2.70        4.35      5.04 o 
  12   6   0       10.66       12.30      6.96 o 
  13   6   0        9.67        3.35      6.55 o 
  14   6   0       14.40        9.59      6.55 o 
  15   6   0       10.08        5.15     10.70 o 
  16   6   0        0.17        0.98      5.54 o 
  17   6   0        0.44        1.77      3.89 o 
  18   6   0        3.73        9.41      6.89 o 
   0   7   0        0.99       12.86     20.28 o 
   1   7   0        0.01        4.92      5.53 o 
   2   7   0        9.14        9.23      6.53 o 
   3   7   0       37.02       38.77      7.54 o 
   4   7   0        1.77        5.59      5.44 o 
   5   7   0       18.07       21.50      5.16 o 
   6   7   0        7.07        7.34      4.91 o 
   7   7   0       20.60       17.46      6.23 o 
   8   7   0        1.05        7.60      7.17 o 
   9   7   0        4.38        4.46      6.73 o 
  10   7   0        0.00        9.27      5.91 o 
  11   7   0        5.86       14.39      7.96 o 
   2   0   1       25.62        7.54     10.38 o 
   4   0   1     1764.56     1660.37     25.36 o 
   6   0   1      155.97      150.79      7.98 o 
   8   0   1      265.62      245.07      8.76 o 
  10   0   1       60.56       50.77      6.10 o 
  12   0   1     1073.61     1057.52     18.56 o 
  14   0   1      324.46      319.54      9.63 o 
  16   0   1      213.68      206.06     10.54 o 
  18   0   1      168.18      160.30     10.81 o 
  20   0   1      439.84      422.51     16.23 o 
  22   0   1      106.00      114.35     11.32 o 
  24   0   1        7.18        3.84      7.94 o 
  26   0   1        2.38       11.05      5.63 o 
  28   0   1        8.03       23.50     20.94 o 
  30   0   1       33.08       56.47     11.14 o 
   1   1   1     8260.73     8139.84     74.39 o 
   2   1   1     5798.26     5705.71     56.42 o 
   3   1   1      947.93      842.80     25.89 o 
   4   1   1     1583.13     1501.52     15.03 o 
   5   1   1      363.12      355.24      6.42 o 
   6   1   1      598.99      582.21      9.19 o 
   7   1   1      205.59      210.29      4.12 o 
   8   1   1       85.73       93.19      4.34 o 
   9   1   1       60.61       64.79      4.52 o 
  10   1   1     1547.25     1595.92     17.08 o 
  11   1   1      411.89      445.13      7.88 o 
  12   1   1      115.43      113.21      6.05 o 
  13   1   1      301.30      315.04      6.37 o 
  14   1   1       12.30        8.25      4.23 o 
  15   1   1       89.35       91.81      5.67 o 
  16   1   1       16.74       17.50      5.03 o 
  17   1   1      101.47      106.61      5.54 o 
  18   1   1       55.55       61.35      6.15 o 
  19   1   1      287.08      290.97      9.96 o 
  20   1   1      886.17      852.94     13.92 o 
  21   1   1       85.00       82.33      5.67 o 
  22   1   1        5.88        5.46      5.49 o 
  23   1   1        5.42        5.74      6.24 o 
  24   1   1       21.91       16.53      6.90 o 
  25   1   1        6.80       10.42      4.39 o 
  26   1   1        3.81        3.68      5.68 o 
  27   1   1        3.03        6.25      5.84 o 
  28   1   1       11.30       15.61      5.14 o 
  29   1   1        0.24       -2.49      4.94 o 
   1   2   1      140.29      135.03      5.52 o 
   2   2   1     1928.21     1952.55     19.15 o 
   3   2   1      708.62      681.93     11.58 o 
   4   2   1       42.27       36.75      7.01 o 
   5   2   1      311.53      304.01      6.46 o 
   6   2   1     1452.59     1479.67     13.06 o 
   7   2   1       37.26       41.39      3.81 o 
   8   2   1       69.88       77.68      4.28 o 
   9   2   1      104.75      104.96      3.63 o 
  10   2   1      763.48      813.07      9.44 o 
  11   2   1       77.20       79.24      4.79 o 
  12   2   1      532.68      542.52      8.57 o 
  13   2   1       68.95       68.56      4.71 o 
  14   2   1       64.18       66.75      4.63 o 
  15   2   1       26.14       28.98      5.01 o 
  16   2   1       19.81       22.64      5.02 o 
  17   2   1        0.08        1.64      3.11 o 
  18   2   1       58.94       62.42      5.94 o 
  19   2   1      104.36       99.02      8.47 o 
  20   2   1      463.41      442.78      9.09 o 
  21   2   1       29.86       21.19      5.53 o 
  22   2   1       15.00       13.76      5.34 o 
  23   2   1        7.67        7.13      4.66 o 
  24   2   1        2.71        1.28      5.00 o 
  25   2   1        6.26        5.27      5.85 o 
  26   2   1       28.03       46.72      7.33 o 
  27   2   1        0.86        0.81      4.16 o 
  28   2   1       12.53       11.93      4.96 o 
  29   2   1        2.87       15.07      6.43 o 
   1   3   1      177.44      192.25      6.98 o 
   2   3   1      112.76      110.80      6.63 o 
   3   3   1      110.01      111.24      5.04 o 
   4   3   1      191.60      213.84      8.25 o 
   5   3   1        5.81        2.51      4.77 o 
   6   3   1      133.63      135.78      6.26 o 
   7   3   1       27.16       28.21      3.38 o 
   8   3   1      256.38      271.30      5.30 o 
   9   3   1      145.36      163.41      5.06 o 
  10   3   1      326.10      338.82      6.38 o 
  11   3   1      145.47      139.66      6.65 o 
  12   3   1       49.97       57.04      5.80 o 
  13   3   1        1.98        3.52      4.42 o 
  14   3   1       67.60       67.00      5.40 o 
  15   3   1       96.32       99.84      5.30 o 
  16   3   1       14.65       13.26      4.55 o 
  17   3   1       15.83        8.70      3.76 o 
  18   3   1       13.21        7.65      3.22 o 
  19   3   1       16.09        8.37      3.56 o 
  20   3   1       31.10       33.61      7.12 o 
  21   3   1       11.53       10.28      3.69 o 
  22   3   1        1.77        8.26      3.78 o 
  23   3   1        4.89        5.77      3.89 o 
  24   3   1       19.30       32.06      4.04 o 
  25   3   1        3.35        3.94      4.06 o 
  26   3   1       12.99       18.00      4.47 o 
  27   3   1        2.36        0.32      3.60 o 
   1   4   1      164.52      177.75      7.03 o 
   2   4   1       24.12       26.88      5.82 o 
   3   4   1       93.00      107.15      6.57 o 
   4   4   1       39.69       33.25      8.57 o 
   5   4   1       67.85       54.52      7.74 o 
   6   4   1      187.96      198.24     11.22 o 
   7   4   1      273.98      272.82     10.72 o 
   8   4   1        2.21        3.93      4.48 o 
   9   4   1       21.04       21.74      4.28 o 
  10   4   1      150.61      150.57      6.02 o 
  11   4   1      375.48      379.72      8.76 o 
  12   4   1       66.72       59.88      5.54 o 
  13   4   1      404.29      408.01      7.91 o 
  14   4   1      114.58      113.70      7.14 o 
  15   4   1       74.31       74.22      5.11 o 
  16   4   1        7.01        6.40      4.04 o 
  17   4   1        0.45       -0.08      3.61 o 
  18   4   1        1.57       -1.42      3.77 o 
  19   4   1       20.03       19.81      4.98 o 
  20   4   1       30.84       35.57      4.65 o 
  21   4   1        0.40       -0.88      4.19 o 
  22   4   1        0.36        7.06      5.23 o 
  23   4   1        5.01        7.63      9.26 o 
  24   4   1        7.15       13.92      6.50 o 
  25   4   1        5.89        8.17      5.33 o 
   1   5   1       35.14       36.15      6.94 o 
   2   5   1        2.89        7.03      6.00 o 
   3   5   1        1.47        5.42      4.65 o 
   4   5   1        4.72        2.90      6.06 o 
   5   5   1      402.52      391.98      9.70 o 
   6   5   1      224.05      222.37     10.37 o 
   7   5   1       11.08        8.29      3.80 o 
   8   5   1      223.40      234.52      7.24 o 
   9   5   1        3.10        3.94      4.37 o 
  10   5   1       15.30        9.08      5.74 o 
  11   5   1       43.23       50.49      6.48 o 
  12   5   1      204.56      210.24      8.00 o 
  13   5   1       14.95       16.76      5.21 o 
  14   5   1       21.89       11.18      5.57 o 
  15   5   1       39.02       43.09      4.70 o 
  16   5   1        0.22        0.33      3.97 o 
  17   5   1       20.46       25.59      4.85 o 
  18   5   1        9.51        6.41      3.98 o 
  19   5   1        9.34        3.33      4.18 o 
  20   5   1        2.35       -1.04      5.50 o 
  21   5   1        0.86        3.82      5.13 o 
  22   5   1        0.51       -0.39      4.82 o 
   1   6   1       10.51        8.02      6.70 o 
   2   6   1       17.69       17.17      6.89 o 
   3   6   1        9.52        5.65      5.70 o 
   4   6   1       14.60       17.79      6.57 o 
   5   6   1        9.52        5.60      5.53 o 
   6   6   1       28.38       26.33      5.30 o 
   7   6   1        1.36        0.32      3.90 o 
   8   6   1       15.11       24.72      5.16 o 
   9   6   1       27.07       35.45      6.04 o 
  10   6   1        1.04        3.96      5.45 o 
  11   6   1        5.63        3.26      5.09 o 
  12   6   1        2.86        3.17      4.98 o 
  13   6   1        1.45        0.38      4.68 o 
  14   6   1        1.13        9.27      7.25 o 
  15   6   1       30.52       34.65      6.73 o 
  16   6   1       48.91       52.12      7.03 o 
  17   6   1        2.54        6.33      5.70 o 
  18   6   1        1.72       -5.67      9.27 o 
   1   7   1        0.31        4.73      5.08 o 
   2   7   1        0.65       -6.98      6.98 o 
   3   7   1        6.15        4.53      5.53 o 
   4   7   1        5.94       12.03      6.85 o 
   5   7   1        2.55        5.79      6.35 o 
   6   7   1        5.84        5.44      4.43 o 
   7   7   1        2.72        8.71      4.25 o 
   8   7   1        2.21        6.58      6.39 o 
   9   7   1        1.65       11.33      8.06 o 
  10   7   1        1.06        0.73      5.28 o 
  11   7   1        4.45       22.32     13.40 o 
   0   0   2    44093.05    44969.50   1150.13 o 
   2   0   2      961.55      923.13     15.25 o 
   4   0   2      630.07      631.27     13.00 o 
   6   0   2      296.29      276.51      8.44 o 
   8   0   2      145.41      155.14      6.97 o 
  10   0   2      301.62      313.87      8.43 o 
  12   0   2      846.94      845.34     14.49 o 
  14   0   2       86.80       82.57      5.93 o 
  16   0   2      123.91      136.90     17.74 o 
  18   0   2      714.30      701.49     42.67 o 
  20   0   2      375.19      368.04     13.27 o 
  22   0   2      295.74      288.29     14.25 o 
  24   0   2       29.07       21.26      8.56 o 
  26   0   2       29.18       39.36     26.42 o 
  28   0   2       19.59       45.16     21.04 o 
   0   1   2     2774.19     2618.38     55.15 o 
   1   1   2     3206.97     3158.68     43.77 o 
   2   1   2     1281.86     1255.84     15.98 o 
   3   1   2      670.46      614.50     12.98 o 
   4   1   2      745.69      728.37      7.22 o 
   5   1   2      195.80      188.65      4.52 o 
   6   1   2      145.75      144.25      5.49 o 
   7   1   2        6.64       15.92      4.43 o 
   8   1   2      714.61      711.43     10.45 o 
   9   1   2      355.69      367.69      7.26 o 
  10   1   2      519.29      509.90      8.33 o 
  11   1   2       51.89       51.10      3.40 o 
  12   1   2       62.61       66.01      5.09 o 
  13   1   2        9.10        7.69      3.90 o 
  14   1   2       49.15       54.13      5.47 o 
  15   1   2       91.95       87.98      5.66 o 
  16   1   2       15.17       17.58      5.79 o 
  17   1   2      170.78      174.89      6.84 o 
  18   1   2      240.62      246.46      8.11 o 
  19   1   2      265.05      263.96      8.31 o 
  20   1   2       44.56       58.56      6.59 o 
  21   1   2       64.06       62.67      6.18 o 
  22   1   2        2.41        2.74      4.65 o 
  23   1   2       82.58       91.91      6.82 o 
  24   1   2        9.44        9.03      5.61 o 
  25   1   2        1.86        2.17      4.30 o 
  26   1   2        6.62        7.11      4.72 o 
  27   1   2        0.62        3.37      4.91 o 
  28   1   2        3.77        4.65      5.96 o 
  29   1   2        7.00       15.12      7.61 o 
   0   2   2      385.04      393.46     11.71 o 
   1   2   2      675.87      688.78      9.17 o 
   2   2   2      537.80      542.00      7.57 o 
   3   2   2       42.09       42.15      3.50 o 
   4   2   2      254.77      270.82      6.07 o 
   5   2   2      257.65      264.49      6.99 o 
   6   2   2       18.59       21.37      2.60 o 
   7   2   2      428.50      440.00      6.20 o 
   8   2   2       40.62       45.63      2.68 o 
   9   2   2      556.12      588.71      9.59 o 
  10   2   2       11.41        8.45      2.73 o 
  11   2   2      264.24      265.62      5.83 o 
  12   2   2       20.30       20.50      3.38 o 
  13   2   2      129.28      130.57      5.66 o 
  14   2   2      131.50      129.00      5.39 o 
  15   2   2       91.66       87.61      5.36 o 
  16   2   2       71.49       78.56      4.77 o 
  17   2   2       69.70       71.25      5.38 o 
  18   2   2        2.27        0.37      3.49 o 
  19   2   2      136.60      130.57      5.65 o 
  20   2   2       55.56       57.54      4.47 o 
  21   2   2       11.58        9.31      4.17 o 
  22   2   2       43.11       51.11      6.66 o 
  23   2   2       27.66       32.54      4.74 o 
  24   2   2        1.87        0.08      3.63 o 
  25   2   2        7.97        6.30      4.50 o 
  26   2   2       12.21       12.67      4.85 o 
  27   2   2       25.53       29.59      9.37 o 
  28   2   2        1.58        4.62      6.65 o 
   0   3   2     1538.46     1599.16     28.80 o 
   1   3   2      311.12      323.99      8.96 o 
   2   3   2       47.20       51.08      5.90 o 
   3   3   2       20.47       16.16      4.52 o 
   4   3   2       26.18       38.72      8.56 o 
   5   3   2      111.43      119.25      5.72 o 
   6   3   2       98.16       89.00      5.18 o 
   7   3   2      135.51      141.71      5.18 o 
   8   3   2       91.16       97.12      5.48 o 
   9   3   2       53.00       48.90      4.14 o 
  10   3   2        4.96        2.76      2.43 o 
  11   3   2       41.28       44.58      3.36 o 
  12   3   2      172.62      182.47      5.18 o 
  13   3   2      167.75      169.57      5.62 o 
  14   3   2      233.00      240.73      6.38 o 
  15   3   2       71.30       74.02      5.02 o 
  16   3   2       18.65       17.69      3.77 o 
  17   3   2       41.82       36.64      5.28 o 
  18   3   2       38.33       37.03      6.20 o 
  19   3   2       12.80        6.46      3.47 o 
  20   3   2        7.02        9.02      3.59 o 
  21   3   2       43.25       41.10      4.51 o 
  22   3   2       52.91       61.89      4.58 o 
  23   3   2        4.56        4.64      3.83 o 
  24   3   2        8.76        8.96      3.72 o 
  25   3   2        5.12        3.87      3.99 o 
  26   3   2       23.53       26.48      5.20 o 
  27   3   2        0.22        3.80      4.38 o 
   0   4   2       44.18       51.83      7.40 o 
   1   4   2       24.94       30.17      7.60 o 
   2   4   2       90.99       94.39      7.39 o 
   3   4   2       47.43       46.05      6.79 o 
   4   4   2       23.69       22.95      5.96 o 
   5   4   2       90.19       82.76      8.99 o 
   6   4   2       88.79       87.27      9.52 o 
   7   4   2        4.69        1.61      2.87 o 
   8   4   2      253.19      255.73      6.70 o 
   9   4   2      243.60      242.87      6.93 o 
  10   4   2       99.20       92.22      5.52 o 
  11   4   2       15.14       14.32      4.04 o 
  12   4   2       11.21       15.91      3.91 o 
  13   4   2        6.70        5.16      2.58 o 
  14   4   2      117.82      125.32      4.73 o 
  15   4   2       54.98       57.22      3.91 o 
  16   4   2       14.34        9.58      3.31 o 
  17   4   2        8.99       14.40      3.10 o 
  18   4   2       28.70       23.37      4.29 o 
  19   4   2       12.62        7.77      3.22 o 
  20   4   2        6.14        2.66      3.62 o 
  21   4   2        6.37        3.23      3.59 o 
  22   4   2       13.67       12.48      4.45 o 
  23   4   2        3.72        0.46      4.03 o 
  24   4   2        3.58        2.92      8.85 o 
   0   5   2       95.96       80.39     14.91 o 
   1   5   2        4.38        2.91      4.96 o 
   2   5   2        0.36        1.14      6.48 o 
   3   5   2       20.05       16.89      5.78 o 
   4   5   2      107.28       98.97      6.01 o 
   5   5   2       24.24       23.70      5.60 o 
   6   5   2       54.23       61.68      6.58 o 
   7   5   2       72.49       53.85     10.30 o 
   8   5   2       36.71       42.66      5.37 o 
   9   5   2       68.90       78.65      5.08 o 
  10   5   2        4.61        2.81      4.00 o 
  11   5   2       44.05       41.85      6.21 o 
  12   5   2       56.86       51.67      8.58 o 
  13   5   2       16.75        2.97      8.19 o 
  14   5   2       16.19       21.31      4.79 o 
  15   5   2        5.51        2.16      4.09 o 
  16   5   2       26.84       31.31      7.32 o 
  17   5   2       46.88       57.12     10.62 o 
  18   5   2        0.47        2.98      4.00 o 
  19   5   2        9.14        4.00      4.23 o 
  20   5   2        9.07        9.90      5.21 o 
  21   5   2       10.88       10.88     14.24 o 
   0   6   2       32.91       33.56     10.20 o 
   1   6   2        6.43        4.92      6.43 o 
   2   6   2       21.26       20.19      7.17 o 
   3   6   2       52.26       53.20      7.60 o 
   4   6   2        4.46        0.79      4.84 o 
   5   6   2      105.85      102.03      6.98 o 
   6   6   2        0.85        0.04      5.87 o 
   7   6   2       73.74       62.38      8.27 o 
   8   6   2       11.51        9.02      4.81 o 
   9   6   2       10.23        6.91      4.45 o 
  10   6   2        0.67        1.51      3.71 o 
  11   6   2       16.45       25.81      5.21 o 
  12   6   2        7.49       10.72      6.28 o 
  13   6   2        8.02       -0.11      4.48 o 
  14   6   2       15.34       18.31      4.90 o 
  15   6   2       24.04       29.69      5.53 o 
  16   6   2        3.75        3.41      4.34 o 
  17   6   2        7.86        5.02      4.95 o 
   0   7   2        8.67        8.93      7.14 o 
   1   7   2        4.52        0.68      5.20 o 
   2   7   2        2.08        1.89      5.47 o 
   3   7   2       25.47       33.53     11.31 o 
   4   7   2       11.84        9.27      5.88 o 
   5   7   2       16.71       16.90      7.33 o 
   6   7   2        1.59       -0.24      3.76 o 
   7   7   2       24.53       25.15      5.35 o 
   8   7   2       12.04        8.01      5.06 o 
   9   7   2        7.41       21.17      8.76 o 
   2   0   3       69.12       71.92      5.94 o 
   4   0   3      301.74      279.68      7.18 o 
   6   0   3       40.34       35.39      6.20 o 
   8   0   3      473.56      484.07     11.79 o 
  10   0   3       80.06       75.20      6.21 o 
  12   0   3     1131.28     1124.04     20.33 o 
  14   0   3      107.61       99.80      8.87 o 
  16   0   3       61.07       54.00      6.39 o 
  18   0   3      235.71      244.41     11.19 o 
  20   0   3      197.54      191.74     26.04 o 
  22   0   3       73.36       85.99      9.35 o 
  24   0   3       17.96       33.14     13.49 o 
  26   0   3        6.09        6.87      6.14 o 
  28   0   3       11.60        9.97      9.11 o 
   1   1   3     1349.93     1380.80     41.45 o 
   2   1   3     1408.34     1402.18     40.18 o 
   3   1   3     1212.24     1183.53     12.48 o 
   4   1   3      320.74      311.76      6.15 o 
   5   1   3      316.41      305.30      6.22 o 
   6   1   3      472.54      469.63      7.45 o 
   7   1   3      342.37      349.35      6.26 o 
   8   1   3      212.31      216.93      5.64 o 
   9   1   3       43.76       48.65      6.21 o 
  10   1   3      270.11      275.70      9.14 o 
  11   1   3      243.88      234.57      5.44 o 
  12   1   3        3.10        2.83      3.74 o 
  13   1   3       94.74       95.29      5.73 o 
  14   1   3       69.35       73.49      5.90 o 
  15   1   3       47.34       49.48      5.83 o 
  16   1   3       44.89       56.51      5.29 o 
  17   1   3      175.79      173.62      6.58 o 
  18   1   3       30.35       26.95      5.02 o 
  19   1   3      178.89      169.94      6.76 o 
  20   1   3      189.96      193.71      7.32 o 
  21   1   3       78.01       85.53      7.03 o 
  22   1   3       19.18       17.72      5.59 o 
  23   1   3       22.35       24.34      5.02 o 
  24   1   3        8.30        7.76      6.15 o 
  25   1   3       11.72        7.55      6.20 o 
  26   1   3        2.97        2.16      5.24 o 
  27   1   3       13.42       13.82      5.95 o 
  28   1   3        6.97       11.91      6.41 o 
   1   2   3       51.28       41.80      3.76 o 
   2   2   3     1092.72     1123.43     16.66 o 
   3   2   3      432.37      424.84     14.65 o 
   4   2   3       19.05       22.60      2.45 o 
   5   2   3      133.16      137.44      7.21 o 
   6   2   3      125.97      121.26      7.35 o 
   7   2   3      115.72      113.33      6.37 o 
   8   2   3        7.20        2.44      4.04 o 
   9   2   3      130.92      124.26      6.32 o 
  10   2   3       16.25       24.44      2.25 o 
  11   2   3       27.21       32.09      7.83 o 
  12   2   3       96.27      103.67      9.16 o 
  13   2   3      110.77      107.77      4.09 o 
  14   2   3       68.46       61.74      3.69 o 
  15   2   3        9.20       11.78      3.62 o 
  16   2   3       73.82       82.76      5.21 o 
  17   2   3       20.38       17.00      4.64 o 
  18   2   3       31.54       40.59      5.69 o 
  19   2   3       65.54       61.90      6.92 o 
  20   2   3      133.22      133.48      6.52 o 
  21   2   3       56.69       70.01      6.60 o 
  22   2   3       13.86       14.32      5.92 o 
  23   2   3       16.71       14.17      4.93 o 
  24   2   3        9.83        3.80      4.76 o 
  25   2   3       18.11       11.23      4.52 o 
  26   2   3        2.78        9.76      8.08 o 
  27   2   3        5.29        8.06      8.28 o 
   1   3   3       10.00       14.57      5.53 o 
   2   3   3        2.47        2.35      3.91 o 
   3   3   3      154.46      159.25      5.63 o 
   4   3   3       24.04       16.17      5.19 o 
   5   3   3       17.15       25.15      3.92 o 
   6   3   3      340.16      331.25      6.89 o 
   7   3   3      131.25      127.97      4.06 o 
   8   3   3       81.46       84.58      3.61 o 
   9   3   3      138.66      132.88      6.38 o 
  10   3   3      260.90      257.31      6.32 o 
  11   3   3      280.91      279.85      8.92 o 
  12   3   3      217.25      198.90      4.91 o 
  13   3   3       70.56       73.14      3.53 o 
  14   3   3      119.95      116.09      3.95 o 
  15   3   3      105.47       99.84      8.12 o 
  16   3   3        0.76        0.47      1.75 o 
  17   3   3        1.44        1.36      2.35 o 
  18   3   3       41.83       40.01      4.84 o 
  19   3   3       14.36        7.61      2.80 o 
  20   3   3       73.14       63.08     11.06 o 
  21   3   3       13.90       15.26      3.62 o 
  22   3   3        6.09       14.41      3.69 o 
  23   3   3        4.43        0.70      4.86 o 
  24   3   3        9.39        8.44      6.68 o 
  25   3   3        6.32       12.38      5.73 o 
  26   3   3        3.19        4.90      6.88 o 
   1   4   3       96.73       99.19      7.65 o 
   2   4   3       54.35       59.11      6.84 o 
   3   4   3       50.77       43.28      6.21 o 
   4   4   3       77.64       78.24      6.73 o 
   5   4   3      218.90      223.22      7.31 o 
   6   4   3      152.57      139.75     10.24 o 
   7   4   3       68.32       46.73     11.23 o 
   8   4   3        6.26        4.96      3.09 o 
   9   4   3       67.87       71.23      3.48 o 
  10   4   3       32.71       35.14      4.07 o 
  11   4   3      173.03      165.64      5.24 o 
  12   4   3       59.75       61.20      7.91 o 
  13   4   3       84.96       85.13     11.36 o 
  14   4   3       20.99       18.80      3.66 o 
  15   4   3       15.82       11.20      3.53 o 
  16   4   3        2.01        1.46      3.21 o 
  17   4   3        3.51        2.66      3.45 o 
  18   4   3       12.90        8.01      3.50 o 
  19   4   3       13.12       10.15      3.05 o 
  20   4   3       12.78       13.95      8.18 o 
  21   4   3        4.83        4.74     12.64 o 
  22   4   3        3.19        8.70     12.19 o 
  23   4   3        8.48       16.95     13.23 o 
   1   5   3        8.16        8.79      6.29 o 
   2   5   3        1.74        5.14      5.44 o 
   3   5   3        7.92        2.05      5.87 o 
   4   5   3       11.52        9.89      5.67 o 
   5   5   3       75.93       78.00      6.91 o 
   6   5   3       91.35       95.35      7.33 o 
   7   5   3       13.28        3.68      3.11 o 
   8   5   3       52.47       51.65      4.36 o 
   9   5   3        5.29        3.27      3.25 o 
  10   5   3        3.06        0.17      3.06 o 
  11   5   3       39.46       42.46      8.08 o 
  12   5   3       73.04       71.69      7.68 o 
  13   5   3        9.13       19.47      5.15 o 
  14   5   3       25.31       29.40      5.59 o 
  15   5   3        8.95        4.61      3.56 o 
  16   5   3        1.52        3.25      8.75 o 
  17   5   3       16.43       -0.53     12.62 o 
  18   5   3        5.74       19.59     13.74 o 
  19   5   3        2.71        8.05      6.70 o 
  20   5   3        1.78       -0.31     12.57 o 
   1   6   3        9.49        9.78      6.01 o 
   2   6   3       31.09       39.39      8.03 o 
   3   6   3        9.16       11.63      6.49 o 
   4   6   3       17.82        7.79      5.42 o 
   5   6   3        5.86        0.60      4.58 o 
   6   6   3       51.07       69.11      7.19 o 
   7   6   3        2.75        3.70      3.14 o 
   8   6   3        8.34        8.70      4.40 o 
   9   6   3        6.38        4.76      3.63 o 
  10   6   3        4.37        8.13      3.45 o 
  11   6   3       26.72       27.13      4.95 o 
  12   6   3        9.79        5.88      4.28 o 
  13   6   3       11.63       16.61     10.99 o 
  14   6   3        3.25        0.29      8.01 o 
  15   6   3        9.38       -2.50     11.21 o 
   1   7   3        2.99        2.39      5.75 o 
   2   7   3        1.67        5.77      6.42 o 
   3   7   3        0.64        5.50      6.52 o 
   4   7   3       14.78        7.72      6.77 o 
   5   7   3        5.38        1.93      6.75 o 
   6   7   3        3.86        3.69      3.90 o 
   0   0   4      811.54      814.31     26.07 o 
   2   0   4      183.28      175.85      7.70 o 
   4   0   4       56.75       55.30      6.34 o 
   6   0   4      200.77      206.21      8.94 o 
   8   0   4      219.86      229.72      9.60 o 
  10   0   4      102.97      109.83     11.70 o 
  12   0   4      270.11      286.93      9.26 o 
  14   0   4       18.00       20.08      7.84 o 
  16   0   4      100.31      111.88      6.67 o 
  18   0   4      246.28      257.34     12.74 o 
  20   0   4       45.51       45.36     13.21 o 
  22   0   4       60.35       65.29     10.13 o 
  24   0   4        0.57        2.83      7.55 o 
  26   0   4       18.82       38.12      9.62 o 
   0   1   4     1365.27     1338.03     26.84 o 
   1   1   4      543.89      516.19     12.92 o 
   2   1   4      233.98      230.99      5.83 o 
   3   1   4      508.35      521.87      8.09 o 
   4   1   4      189.97      195.54     10.90 o 
   5   1   4      103.01      105.54      4.91 o 
   6   1   4       35.87       43.39      4.72 o 
   7   1   4       45.41       51.92      3.83 o 
   8   1   4      128.84      136.06      5.53 o 
   9   1   4       83.01       88.30      5.37 o 
  10   1   4       21.39       23.70      3.57 o 
  11   1   4       22.96       22.14      3.86 o 
  12   1   4       35.49       33.55      6.63 o 
  13   1   4       37.30       22.37      8.25 o 
  14   1   4       31.79       31.87      5.73 o 
  15   1   4        8.42        9.41      2.95 o 
  16   1   4       40.71       42.67      4.25 o 
  17   1   4      118.03      120.26      5.22 o 
  18   1   4       98.33      102.57      5.27 o 
  19   1   4       69.49       70.81      5.81 o 
  20   1   4        1.28        2.98      4.74 o 
  21   1   4        6.63        5.85      4.30 o 
  22   1   4        9.59       10.70      6.89 o 
  23   1   4       57.42       66.62      4.72 o 
  24   1   4       11.25       17.51      6.04 o 
  25   1   4        8.77        7.37      6.10 o 
  26   1   4        1.28        0.26      5.54 o 
  27   1   4        3.36        0.50      7.49 o 
   0   2   4      448.99      447.42     11.52 o 
   1   2   4      244.30      253.13      5.87 o 
   2   2   4      283.98      286.95      7.43 o 
   3   2   4      409.57      405.27      7.51 o 
   4   2   4      183.43      172.36      6.33 o 
   5   2   4      330.66      311.82     11.93 o 
   6   2   4       42.30       55.50     16.06 o 
   7   2   4       97.34       83.23      6.24 o 
   8   2   4      160.02      158.31     11.07 o 
   9   2   4       81.02       67.48     15.47 o 
  10   2   4       34.40       20.56      8.64 o 
  11   2   4       54.59       57.47      3.65 o 
  12   2   4       17.83       18.68      3.26 o 
  13   2   4      133.22      140.27      5.19 o 
  14   2   4      234.95      252.53      7.79 o 
  15   2   4      108.90      109.07      5.26 o 
  16   2   4      125.58      112.89     10.40 o 
  17   2   4      124.73      125.65      7.87 o 
  18   2   4        2.19       -1.10      5.34 o 
  19   2   4       52.30       61.45      7.10 o 
  20   2   4        7.60        5.26      5.96 o 
  21   2   4        0.60        1.81      6.93 o 
  22   2   4        8.67        7.45      7.67 o 
  23   2   4       18.10        7.32      8.37 o 
  24   2   4        5.81        6.65      7.98 o 
  25   2   4       16.06       18.47      7.08 o 
  26   2   4       16.08        9.29      7.02 o 
   0   3   4       45.25       50.19      8.49 o 
   1   3   4       89.78       97.64      5.78 o 
   2   3   4       25.48       27.89      4.28 o 
   3   3   4       50.58       52.79      3.81 o 
   4   3   4        6.88       13.51      5.47 o 
   5   3   4       25.03       25.65      2.88 o 
   6   3   4       37.77       38.33      7.88 o 
   7   3   4      135.43      137.99      9.87 o 
   8   3   4       45.08       45.41      7.94 o 
   9   3   4       19.47       12.25      5.41 o 
  10   3   4       11.12        9.41      5.62 o 
  11   3   4       24.77       22.75      8.56 o 
  12   3   4       62.64       64.52      9.75 o 
  13   3   4       52.98       47.56      6.72 o 
  14   3   4       12.49       -1.06      6.72 o 
  15   3   4        6.13        8.16      5.56 o 
  16   3   4        7.12        6.13      7.47 o 
  17   3   4       14.57       11.66      7.40 o 
  18   3   4       33.28        8.10     13.77 o 
  19   3   4        2.81       -1.32      6.15 o 
  20   3   4        4.86        9.02      6.32 o 
  21   3   4       20.95       18.00     10.20 o 
  22   3   4       23.18       15.86      7.69 o 
  23   3   4        3.11       10.41      8.19 o 
  24   3   4        0.98       14.02     12.20 o 
   0   4   4       49.40       52.46     10.19 o 
   1   4   4        1.60        3.09      4.67 o 
   2   4   4       44.56       44.38      5.00 o 
   3   4   4        1.70       -1.27      3.57 o 
   4   4   4       44.18       46.99      9.43 o 
   5   4   4      106.76       99.00      8.03 o 
   6   4   4        1.75        0.69      3.16 o 
   7   4   4       19.31       19.74      2.39 o 
   8   4   4      149.48      143.84      7.32 o 
   9   4   4      121.67      116.38      7.55 o 
  10   4   4       14.48       12.44      5.94 o 
  11   4   4        3.92        6.28      7.82 o 
  12   4   4       10.71       14.37      7.34 o 
  13   4   4        4.33        5.46      8.85 o 
  14   4   4       23.10       10.81      9.99 o 
  15   4   4       22.86       17.38      6.84 o 
  16   4   4        4.99       10.35      9.16 o 
  17   4   4        9.04        2.71      7.93 o 
  18   4   4        0.98       10.73      8.50 o 
  19   4   4       13.09       11.41      9.23 o 
  20   4   4        6.58        9.55     11.37 o 
  21   4   4        5.74        6.10      9.26 o 
  22   4   4       25.93       29.14     10.19 o 
   0   5   4       97.37       84.16      9.62 o 
   1   5   4       22.16       30.05      7.64 o 
   2   5   4        0.29       -0.68      4.35 o 
   3   5   4       14.56        9.20      5.85 o 
   4   5   4       19.21        9.65      4.73 o 
   5   5   4        0.12       -4.53      4.74 o 
   6   5   4        2.94       -1.00      4.07 o 
   7   5   4       60.70       51.42      5.54 o 
   8   5   4       21.51       27.02      4.86 o 
   9   5   4        0.61        1.29      2.00 o 
  10   5   4       13.73       19.94      3.96 o 
  11   5   4        4.19       -0.11      6.89 o 
  12   5   4       14.58       13.24      9.36 o 
  13   5   4        5.53        0.02      9.10 o 
  14   5   4       33.44       38.26      7.00 o 
  15   5   4        8.77       -1.67      8.03 o 
  16   5   4        7.61        8.26     10.60 o 
  17   5   4       22.62       16.57     11.79 o 
  18   5   4        1.90        2.59      7.41 o 
   0   6   4        8.08        4.53      7.55 o 
   1   6   4        5.28        2.17      5.58 o 
   2   6   4       14.78        7.18      6.07 o 
   3   6   4       28.12       30.46     10.38 o 
   4   6   4        0.32       -5.36      8.03 o 
   5   6   4       39.98       46.76     11.64 o 
   6   6   4        0.20       -1.70      5.09 o 
   7   6   4        0.64        3.71      3.79 o 
   8   6   4        0.36        4.68      7.90 o 
   9   6   4       11.64        1.96      8.50 o 
  10   6   4        1.54        9.38      8.14 o 
  11   6   4       15.58        9.76      6.80 o 
  12   6   4        1.46        7.14     11.14 o 
  13   6   4        7.62        6.21      9.27 o 
   2   0   5       59.41       64.83      7.09 o 
   4   0   5      505.39      524.77     13.20 o 
   6   0   5      142.66      140.82      8.84 o 
   8   0   5      210.42      217.41      9.44 o 
  10   0   5        5.45        8.09      6.90 o 
  12   0   5      263.54      263.92     11.50 o 
  14   0   5       35.77       34.01      6.07 o 
  16   0   5       20.19       18.90      8.34 o 
  18   0   5       85.92       84.74     11.92 o 
  20   0   5      117.67      118.25     13.49 o 
  22   0   5       17.20       36.09      7.26 o 
  24   0   5       15.22        8.30      8.68 o 
   1   1   5       98.39       88.47      4.15 o 
   2   1   5       83.75       89.05      6.59 o 
   3   1   5      152.20      143.67     13.49 o 
   4   1   5       14.91       18.70      4.49 o 
   5   1   5       17.28       11.84      5.04 o 
   6   1   5       35.57       38.98      4.61 o 
   7   1   5      162.45      166.35      7.19 o 
   8   1   5       41.35       31.63      5.64 o 
   9   1   5        4.91        3.89      4.19 o 
  10   1   5       21.02       17.86      5.41 o 
  11   1   5       19.97       21.60      4.24 o 
  12   1   5       12.04       13.42      4.69 o 
  13   1   5       35.40       32.29      5.86 o 
  14   1   5       43.12       44.54      4.76 o 
  15   1   5       59.98       63.58      5.00 o 
  16   1   5       11.41       14.10      4.81 o 
  17   1   5       99.89      100.13      5.31 o 
  18   1   5       10.22        8.74      4.21 o 
  19   1   5       33.76       33.23      7.12 o 
  20   1   5        7.42        4.96      3.56 o 
  21   1   5       12.82        0.83      3.40 o 
  22   1   5        6.75        5.09      4.21 o 
  23   1   5       20.12        7.87      4.55 o 
  24   1   5        1.73        0.02      7.71 o 
  25   1   5        5.08        4.71      6.72 o 
   1   2   5       54.81       52.14      4.40 o 
   2   2   5      219.63      208.37      6.54 o 
   3   2   5       66.45       57.84      5.58 o 
   4   2   5       28.84       25.12      5.38 o 
   5   2   5        5.15        4.77      6.46 o 
   6   2   5       84.39       86.15      7.32 o 
   7   2   5      135.20      127.41     12.36 o 
   8   2   5       12.19       11.66      6.31 o 
   9   2   5       42.67       55.02     15.00 o 
  10   2   5       47.97       28.63     12.69 o 
  11   2   5       20.37        9.49      5.98 o 
  12   2   5       79.78       71.68     14.39 o 
  13   2   5       65.94       64.52      3.57 o 
  14   2   5       37.15       34.57      3.60 o 
  15   2   5        5.56        5.64      3.58 o 
  16   2   5       48.73       51.08      5.75 o 
  17   2   5       27.55       21.80      4.71 o 
  18   2   5        3.15        4.11      3.21 o 
  19   2   5        8.89        5.91      3.89 o 
  20   2   5       15.51       14.63      4.06 o 
  21   2   5       13.50        9.30      6.35 o 
  22   2   5        6.16        9.86      6.49 o 
  23   2   5       11.70        2.42      6.88 o 
  24   2   5        2.76        3.10      6.68 o 
   1   3   5       11.51        9.81      3.86 o 
   2   3   5       47.65       50.29      4.85 o 
   3   3   5      110.41      104.67      4.82 o 
   4   3   5       78.02       68.45      5.76 o 
   5   3   5       64.31       79.44      9.25 o 
   6   3   5      234.37      213.79     17.83 o 
   7   3   5      122.09      124.47      9.06 o 
   8   3   5       10.27        8.28      5.33 o 
   9   3   5       12.27        9.97      8.28 o 
  10   3   5      175.09      182.85     17.08 o 
  11   3   5       50.50       47.34      8.33 o 
  12   3   5      135.92      130.68      8.26 o 
  13   3   5       95.28      104.16     10.06 o 
  14   3   5       47.81       60.24      9.75 o 
  15   3   5       73.75       65.39      8.42 o 
  16   3   5        2.11        0.59      5.78 o 
  17   3   5        3.74        7.32      8.24 o 
  18   3   5       11.24        7.12      8.66 o 
  19   3   5       14.07       10.35      9.13 o 
  20   3   5       31.05       30.56      7.25 o 
  21   3   5        7.41        3.95      7.82 o 
  22   3   5        3.69        5.09      6.21 o 
   1   4   5       20.08       19.95      7.45 o 
   2   4   5       39.44       42.23      3.91 o 
   3   4   5       20.54       26.59      8.49 o 
   4   4   5        5.37        4.09      2.64 o 
   5   4   5       83.63       75.56      4.72 o 
   6   4   5       60.94       57.25     11.37 o 
   7   4   5        5.95        6.62      6.00 o 
   8   4   5        6.83        6.79      7.29 o 
   9   4   5       12.34        6.87      5.77 o 
  10   4   5        1.90        2.64      8.44 o 
  11   4   5        5.59        5.71      8.90 o 
  12   4   5        2.70        5.40      5.59 o 
  13   4   5        4.80       -0.35      4.90 o 
  14   4   5        3.67        3.77      8.55 o 
  15   4   5        5.14        4.21      8.49 o 
  16   4   5        2.19        1.45     12.87 o 
  17   4   5        6.57       17.67     10.92 o 
  18   4   5       14.39       28.68     12.99 o 
  19   4   5        5.04        3.96      7.05 o 
  20   4   5        6.70        9.54      7.83 o 
   1   5   5        1.07        1.48      4.70 o 
   2   5   5       12.50       10.28      5.97 o 
   3   5   5        6.88        0.30      5.46 o 
   4   5   5        6.99        4.84      4.61 o 
   5   5   5        4.47        2.68      3.13 o 
   6   5   5       14.04        6.82      4.46 o 
   7   5   5        6.41       12.26      7.47 o 
   8   5   5        1.05        8.54      7.91 o 
   9   5   5        1.48       -7.35      7.35 o 
  10   5   5       16.78       15.95      9.85 o 
  11   5   5       16.98       12.91     10.94 o 
  12   5   5        5.10        1.69      9.53 o 
  13   5   5       13.39        7.56     11.01 o 
  14   5   5        9.82        3.45     11.01 o 
  15   5   5        0.84        2.20      8.97 o 
  16   5   5        1.89       -0.71      8.32 o 
   1   6   5        1.27        1.64      4.78 o 
   2   6   5       22.52       11.43      6.04 o 
   3   6   5        1.37       -1.70      7.92 o 
   4   6   5        1.64        1.13      8.49 o 
   5   6   5        1.71       -2.39     10.66 o 
   6   6   5       33.49       50.89      7.77 o 
   7   6   5        0.17       10.24      6.91 o 
   8   6   5        6.69        9.91      8.08 o 
   9   6   5        1.50       -2.64      8.84 o 
   2   0   6        0.27       -6.04      9.81 o 
   4   0   6       48.79       71.07      7.70 o 
   6   0   6       62.78       77.86     10.66 o 
   8   0   6       68.85       73.52     22.36 o 
  10   0   6        5.74        2.06      6.37 o 
  12   0   6       14.54        7.02      7.11 o 
  14   0   6       56.52       71.25      6.62 o 
  16   0   6       11.19       15.85      7.78 o 
  18   0   6       36.49       28.47      8.74 o 
  20   0   6        3.97       -0.80      8.09 o 
  22   0   6        7.82       27.61     26.70 o 
   0   1   6      218.71      212.88     22.84 o 
   1   1   6        3.01        1.10      4.64 o 
   2   1   6       26.96       25.24      6.30 o 
   3   1   6      111.46      103.68      6.98 o 
   4   1   6       25.60       26.59      6.81 o 
   5   1   6       38.09       48.25     10.66 o 
   6   1   6       20.63       27.96      5.16 o 
   7   1   6       31.05       24.09      5.79 o 
   8   1   6       15.69       14.03      4.26 o 
   9   1   6        4.47        8.16      4.71 o 
  10   1   6        5.02        6.23      4.24 o 
  11   1   6        2.77        1.17      4.69 o 
  12   1   6       16.62       15.93      6.27 o 
  13   1   6       17.70       26.20      4.64 o 
  14   1   6       22.92       15.62      6.75 o 
  15   1   6       34.87       23.50     15.90 o 
  16   1   6       63.11       61.43     12.39 o 
  17   1   6       28.37       17.24      7.38 o 
  18   1   6       18.57       22.02     11.12 o 
  19   1   6        2.65        3.96      5.86 o 
  20   1   6        5.94        1.13      6.40 o 
  21   1   6        0.13        1.87      4.72 o 
  22   1   6        5.09        3.00      7.23 o 
  23   1   6        9.22        5.35     10.71 o 
   0   2   6      100.05       91.71      5.85 o 
   1   2   6       18.58       24.53      3.59 o 
   2   2   6       51.34       54.39      3.62 o 
   3   2   6      174.59      175.43     14.63 o 
   4   2   6       48.35       53.59     22.55 o 
   5   2   6      184.02      173.15     18.40 o 
   6   2   6       63.83       83.52     23.30 o 
   7   2   6        7.29        4.96      6.60 o 
   8   2   6       67.59       58.69      9.81 o 
   9   2   6       14.13       29.76     12.74 o 
  10   2   6       12.31        8.91      8.16 o 
  11   2   6       10.57        3.51      7.92 o 
  12   2   6        6.74        2.16      5.09 o 
  13   2   6       48.20       43.57     17.53 o 
  14   2   6       98.19      115.86      8.13 o 
  15   2   6       27.91       26.37      6.69 o 
  16   2   6       45.45       48.10      5.73 o 
  17   2   6       65.11       68.76      6.32 o 
  18   2   6        9.58       12.86      5.49 o 
  19   2   6        1.78       -0.58      6.35 o 
  20   2   6        0.82       -1.14      8.30 o 
  21   2   6        0.90       -0.25      6.69 o 
  22   2   6        0.15        3.68      7.36 o 
   0   3   6       18.52       16.60      6.04 o 
   1   3   6       24.86       25.28      5.09 o 
   2   3   6       17.72       15.56      2.92 o 
   3   3   6       19.13       19.21      4.43 o 
   4   3   6        2.07        6.41      6.42 o 
   5   3   6        4.28        8.01      6.87 o 
   6   3   6        8.82        4.31      6.62 o 
   7   3   6       72.70       66.60      7.44 o 
   8   3   6       44.13       36.40     10.57 o 
   9   3   6        2.48        2.50      6.20 o 
  10   3   6       10.73       11.36      8.62 o 
  11   3   6        2.46        1.34      8.06 o 
  12   3   6       17.31       13.14      9.37 o 
  13   3   6        1.34       -9.86     10.09 o 
  14   3   6       11.32       13.28     10.28 o 
  15   3   6        6.90       11.56      9.37 o 
  16   3   6        0.36       22.56     18.96 o 
  17   3   6        5.83        0.93      7.25 o 
  18   3   6        3.66        1.07      6.68 o 
  19   3   6        2.04        0.35      6.51 o 
  20   3   6        1.17        3.46     11.34 o 
   0   4   6       26.85       26.42      4.72 o 
   1   4   6        0.92       -1.39      3.85 o 
   2   4   6        9.31        5.33      2.81 o 
   3   4   6       12.82       13.89      2.30 o 
   4   4   6       21.37       19.62      6.98 o 
   5   4   6       27.09       38.30      7.93 o 
   6   4   6        2.82        4.15      7.36 o 
   7   4   6       27.77       16.06      8.04 o 
   8   4   6       25.85       40.07     14.81 o 
   9   4   6        9.02       10.01      7.97 o 
  10   4   6        2.32       -0.79      6.69 o 
  11   4   6        1.50       -6.07      8.50 o 
  12   4   6        8.40       17.29     10.28 o 
  13   4   6        2.91       16.93     11.60 o 
  14   4   6        4.33        7.77      9.53 o 
  15   4   6        4.63        7.11     10.21 o 
  16   4   6        1.92       11.18     10.55 o 
  17   4   6        5.94       27.93      7.74 o 
   0   5   6       19.01       10.38      5.28 o 
   1   5   6       16.68        9.66      4.33 o 
   3   5   6        6.57        2.26      7.17 o 
   4   5   6        2.03        0.94      6.98 o 
   5   5   6        7.19        0.00      7.74 o 
   6   5   6        4.13        4.64      6.98 o 
   7   5   6        7.29        6.15      6.70 o 
   8   5   6       10.80        2.01      7.57 o 
   9   5   6        6.81       -1.89      9.81 o 
  10   5   6        9.21        7.55     23.40 o 
  11   5   6        0.20       -4.20      7.38 o 
  12   5   6        1.02       -2.45     10.76 o 
   2   0   7        3.90        2.64     10.00 o 
   4   0   7       81.48       96.43     12.83 o 
   6   0   7       50.68       63.90      7.36 o 
   8   0   7       37.38       34.41      7.66 o 
  10   0   7        0.31       -4.26      7.20 o 
  12   0   7       15.71       18.42      7.30 o 
  14   0   7       18.11       10.29      5.71 o 
  16   0   7       44.69       55.27     10.85 o 
  18   0   7       16.44       10.31      9.06 o 
  20   0   7       14.47       10.17     10.66 o 
   1   1   7        6.88        3.02      9.34 o 
   2   1   7        5.93        2.40      3.27 o 
   3   1   7       10.89       14.35      6.24 o 
   4   1   7        6.56        9.87      6.11 o 
   5   1   7       72.32       98.43      7.94 o 
   6   1   7        1.85       -2.38      5.97 o 
   7   1   7       36.78       35.64      7.74 o 
   8   1   7        2.96        4.20      4.59 o 
   9   1   7        2.24        4.64      4.35 o 
  10   1   7        4.08        5.75      4.11 o 
  11   1   7        5.89        4.76      4.43 o 
  12   1   7       11.62       13.89      4.39 o 
  13   1   7       13.00       13.08      5.58 o 
  14   1   7       13.26       12.48      4.77 o 
  15   1   7       37.05       55.33      6.38 o 
  16   1   7        1.33        4.53      4.66 o 
  17   1   7       11.58        3.49      5.73 o 
  18   1   7        5.21        7.69      7.51 o 
  19   1   7        8.24        1.21      6.02 o 
  20   1   7        8.07        9.76      5.51 o 
   1   2   7        9.56        9.41      6.16 o 
   2   2   7       13.18        7.33      4.63 o 
   3   2   7        0.13       -1.46      5.19 o 
   4   2   7       21.25       33.30      7.08 o 
   5   2   7        7.59       11.51      7.17 o 
   6   2   7       46.20       38.46      9.06 o 
   7   2   7       34.89       37.91      9.81 o 
   8   2   7        1.53        3.00      7.03 o 
   9   2   7       16.92       40.60     19.53 o 
  10   2   7       19.54       22.03      8.66 o 
  11   2   7        8.57        8.11     13.96 o 
  12   2   7       28.24       33.96     11.89 o 
  13   2   7       11.90       -0.65      8.70 o 
  14   2   7       27.23       20.47     13.11 o 
  15   2   7       11.01       -2.43      8.75 o 
  16   2   7       12.16       10.14      9.57 o 
  17   2   7        3.95        4.86      6.67 o 
  18   2   7        6.00        5.52      7.19 o 
  19   2   7        3.47       -4.15      9.43 o 
   1   3   7        8.20        4.58      3.39 o 
   2   3   7       39.06       22.08     10.85 o 
   3   3   7       25.82       29.06      6.23 o 
   5   3   7       44.75       41.12     11.70 o 
   6   3   7       64.62       60.04      6.85 o 
   7   3   7       30.19       27.79     11.13 o 
   8   3   7        0.57        0.92      7.24 o 
   9   3   7        6.90        4.29      7.63 o 
  10   3   7       55.65       58.98      7.67 o 
  11   3   7        2.92        4.39      8.03 o 
  12   3   7       23.01       16.24      9.43 o 
  13   3   7       24.28       19.54     11.98 o 
  14   3   7        4.78        5.05      7.53 o 
  15   3   7       24.47       13.38     10.28 o 
  16   3   7        1.37        6.10      9.91 o 
   1   4   7        0.31        1.32      5.28 o 
   2   4   7        6.23        2.26      4.72 o 
   3   4   7        8.89        6.42      5.66 o 
   4   4   7        5.00        1.70      8.68 o 
   5   4   7        3.94        0.75      6.60 o 
   6   4   7        6.53        5.09      7.36 o 
   7   4   7       12.39        7.93      8.30 o 
   8   4   7        0.78        0.86      7.70 o 
   9   4   7        2.71        8.42      8.32 o 
  10   4   7        0.93        9.38      7.09 o 
  11   4   7       16.83       33.71     17.64 o 
  12   4   7        3.58       -0.94     10.38 o 
   4   5   7        2.76        2.08      6.60 o 
   6   0   8        6.91        7.74      9.62 o 
   8   0   8       11.91        3.35      6.42 o 
  10   0   8        3.40        1.02      6.88 o 
  12   0   8        2.07       12.73     14.72 o 
  14   0   8       20.74       23.76      7.88 o 
  16   0   8        8.75       31.06     23.11 o 
   1   1   8        6.43        6.79     13.21 o 
   2   1   8        3.37       10.38     12.83 o 
   3   1   8       12.48       10.94     13.77 o 
   4   1   8       17.58        8.49     12.83 o 
   5   1   8       16.61       18.53      4.59 o 
   6   1   8        9.93        4.57      6.81 o 
   7   1   8        6.89        1.70      6.70 o 
   8   1   8        4.57        4.93      5.21 o 
   9   1   8        4.55        4.75      7.25 o 
  10   1   8        1.43       -8.82     10.19 o 
  11   1   8        0.13        4.72      4.50 o 
  12   1   8        5.12        6.36      3.61 o 
  13   1   8        0.49        2.89      5.74 o 
  14   1   8        5.91        5.05      6.10 o 
  15   1   8       32.60       19.46     10.18 o 
  16   1   8       21.35       27.42     13.13 o 
   0   2   8       11.12       15.28      9.62 o 
   1   2   8       20.41       16.49     12.34 o 
   2   2   8        5.43       -0.33      2.73 o 
   3   2   8       27.85       11.09      5.24 o 
   4   2   8        9.66        6.00      7.62 o 
   5   2   8       46.91       54.57     14.44 o 
   6   2   8       23.64       18.30      7.93 o 
   7   2   8        1.15        0.40      6.15 o 
   8   2   8        3.80        1.78      7.16 o 
   9   2   8        3.10        2.94      7.22 o 
  10   2   8        0.32        3.20      7.36 o 
  11   2   8        2.23        0.46      7.92 o 
  12   2   8        2.81       12.81     13.49 o 
  13   2   8        9.08       20.70     12.64 o 
  14   2   8        6.96       18.50     11.23 o 
   2   3   8        6.27        2.83      4.34 o 
   3   3   8        2.34        1.20      6.38 o 
   4   3   8        0.05        2.83      5.66 o 
   5   3   8        9.18       13.40      9.06 o 
   6   3   8        6.67        5.49      6.30 o 
   7   3   8        8.23       -0.07      5.94 o 
   8   3   8        4.62        0.63      6.94 o 
   9   3   8        6.39       10.53      7.95 o 
  10   3   8        2.60       10.62      8.48 o 
  11   3   8        0.61       -2.69      7.61 o 
   5   4   8        1.93        1.51      5.47 o 
   8   0   9        5.16       -2.45     10.19 o 
  10   0   9        0.41       -3.40     10.19 o 
   3   1   9        7.19        3.77      7.74 o 
   4   1   9       10.12        6.23     13.40 o 
   5   1   9       28.59        4.91     13.77 o 
   6   1   9        3.54       10.00     13.02 o 
   7   1   9        4.20        4.31      5.04 o 
   8   1   9        4.90        8.22      5.53 o 
   9   1   9        0.34       -1.20      4.25 o 
   1   2   9        0.21        0.00     17.17 o 
   2   2   9        0.41        0.00     16.23 o 
   3   2   9        1.81        6.42      9.62 o 
   4   2   9       10.30        1.26      3.68 o 
   5   2   9        2.83        2.27      4.03 o 
   6   2   9        9.46        4.50      5.66 o 
                                                 
